# Supplementary material for: A comprehensive city-level final energy consumption dataset including renewable energy for China, 2005–2021
Source: Sci Data. 2024 Jul 7;11:738. doi: 10.1038/s41597-024-03529-0 (PMC11228046; doi:10.1038/s41597-024-03529-0)
Supplement: Supplementary file 3 — The data of Table 2 [file 41597_2024_3529_MOESM3_ESM.xlsx]

## Sheet: Sheet1
id	city	year	gdp_city	gdp_primary	gdp_second	gdp_tertiary	pop_city	ec_city	ec_citypri	ec_citysec	ec_cityter	ec_pop
1	芜湖	2005	371.22	30.03	183.73	157.46	223	443.689	3.98471	373.595	44.6668	21.4427
1	芜湖	2006	450.07	30.34	240.74	178.99	223	528.599	3.84516	457.836	46.9559	19.9619
1	芜湖	2007	547.32	32	303.17	212.15	226	565.449	3.70233	484.772	55.8612	21.1142
1	芜湖	2008	706.15	39.44	410.86	255.85	228	618.331	4.69829	528.507	63.468	21.6576
1	芜湖	2009	829.43	41.83	496.03	291.57	230	674.65	4.93566	585.57	60.5997	23.5442
1	芜湖	2010	1031.13	49.04	645.29	336.8	226.4	726.689	5.45979	629.065	66.4837	25.6796
1	芜湖	2011	1550.24	107.01	984.55	458.68	356.6	917.94	9.85826	779.864	86.1825	42.035
1	芜湖	2012	1756.83	117.63	1117.44	521.76	357.8	994.493	10.1276	820.412	119.175	44.7781
1	芜湖	2013	1975.71	128.6	1264.41	582.7	359.559	1090.4	11.0854	885.834	136.22	57.2612
1	芜湖	2014	2180.75	118.04	1347.21	715.5	361.7	1133.1	9.97813	913.102	151.022	58.9991
1	芜湖	2015	2324.85	120.02	1272.96	931.87	365.45	1144.4	9.42881	904.065	166.678	64.2237
1	芜湖	2016	2559.67	126.9	1366.55	1066.22	367	1169.79	10.4463	910.035	178.141	71.1644
1	芜湖	2017	2815.03	129.67	1475.17	1210.19	369.6	1141.88	10.5486	880.204	177.12	74.0101
1	芜湖	2018	3107.26	133.03	1539.37	1434.86	374.8	1168.03	10.7256	913.8	161.042	82.4627
1	芜湖	2019	3253.92	146.57	1392.53	1714.82	377.8	1098.06	10.4073	833.307	168.958	85.3832
1	芜湖	2020	3377.09	162.95	1409.96	1804.18	365	1202.22	10.9239	929.226	174.463	87.608
1	芜湖	2021	3872.22	169.58	1618.55	2084.09	367.2	1263.94	11.8716	977.538	188.267	86.2663
2	蚌埠	2005	288.27	67.74	96.5	124.03	323	270.814	8.98849	197.082	33.6853	31.0583
2	蚌埠	2006	333.44	75.34	115.58	142.52	322	296.471	9.54826	221.206	36.8928	28.8239
2	蚌埠	2007	388.39	86.42	135	166.97	321	302.261	9.99859	216.803	45.4698	29.9896
2	蚌埠	2008	457.98	100.09	164.29	193.6	321	305.529	11.9232	212.518	50.5962	30.4916
2	蚌埠	2009	497.99	104.39	202.35	191.25	321	318.964	12.3173	239.805	33.9819	32.8596
2	蚌埠	2010	598.05	121.16	260.95	215.94	316.9	341.873	13.4891	255.156	37.2834	35.9447
2	蚌埠	2011	732.94	144.38	337.58	250.98	317.6	361.328	13.301	268.244	42.3452	37.4378
2	蚌埠	2012	836.52	158.86	391.38	286.28	318.3	399.188	13.6773	288.42	57.2558	39.8348
2	蚌埠	2013	948.82	172.36	456.65	319.81	322.041	453.949	14.8575	321.348	66.4573	51.2862
2	蚌埠	2014	1073.73	178.35	520.03	375.35	325.8	495.644	15.0762	354.871	72.5535	53.1432
2	蚌埠	2015	1171.75	188.55	519.67	463.53	329.14	528.569	14.8125	371.4	84.5138	57.8426
2	蚌埠	2016	1299.76	200.01	523.06	576.69	333.1	524.471	16.4646	351.222	92.1935	64.5909
2	蚌埠	2017	1451.23	205.33	581.87	664.03	337.67	537.792	16.7035	350.509	102.964	67.6163
2	蚌埠	2018	1603.32	207.89	650.95	744.48	339.2	567.219	16.7612	388.592	87.2352	74.6301
2	蚌埠	2019	1900.07	234.32	688.77	976.98	341.2	610.036	16.6381	410.63	105.657	77.1115
2	蚌埠	2020	1924.35	257.2	674.62	992.53	330	641.353	17.2422	443.212	101.691	79.2072
2	蚌埠	2021	1853.22	272.41	537.81	1043	331.7	527.821	19.0703	324.175	106.649	77.9262
3	淮南	2005	241.5	29.49	118.08	93.93	228	283.762	3.91306	240.464	17.461	21.9235
3	淮南	2006	277.34	32.91	136.09	108.34	228	302.748	4.17087	259.783	18.3851	20.4094
3	淮南	2007	330.81	37.9	171.22	121.69	229	320.619	4.38494	274.724	20.1156	21.3944
3	淮南	2008	423.62	39.41	247.17	137.04	229	365.406	4.69471	318.358	20.6008	21.7526
3	淮南	2009	473.27	41.76	283.95	147.56	230	388.876	4.9274	335.366	25.0376	23.5442
3	淮南	2010	561.18	47.59	345.82	167.77	233.7	395.873	5.29835	337.255	26.812	26.5076
3	淮南	2011	657.04	55.9	408.94	192.2	233.1	387.27	5.14977	324.552	30.0909	27.4772
3	淮南	2012	723.56	60.61	442.82	220.13	233.9	400.701	5.21833	326.113	40.0977	29.2722
3	淮南	2013	757.99	66.15	447.1	244.74	235.653	404.325	5.70217	314.985	46.1092	37.5286
3	淮南	2014	731.19	67.08	382.58	281.53	237.5	358.07	5.67039	261.383	52.2762	38.7401
3	淮南	2015	833.14	111.51	365.39	356.24	343.11	397.673	8.76026	262.381	66.2344	60.2977
3	淮南	2016	892.68	118.41	383.47	390.8	345.6	405.676	9.7474	258.496	70.4182	67.0147
3	淮南	2017	987.01	121.2	428.48	437.33	348.7	414.564	9.85956	258.33	76.5501	69.825
3	淮南	2018	1050.73	122.41	445.23	483.09	349	415.762	9.86935	266.41	62.6964	76.7863
3	淮南	2019	1230.7	130.09	462.09	638.52	349	430.933	9.23716	273.439	69.3821	78.8743
3	淮南	2020	1269.61	143.55	457.38	668.68	303	449.68	9.62333	298.394	68.936	72.7266
3	淮南	2021	1381.45	150.65	519.28	711.52	304	462.569	10.5464	310.123	70.4812	71.4187
4	马鞍山	2005	351.77	17.38	221.09	113.3	126	480.59	2.30617	447.78	18.3884	12.1156
4	马鞍山	2006	407.45	18.83	253.86	134.76	126	519.126	2.38643	481.581	23.88	11.2789
4	马鞍山	2007	508	21.23	327.88	158.89	127	565.378	2.45626	522.737	28.3195	11.865
4	马鞍山	2008	607.39	24.53	403.56	179.3	128	561.994	2.92213	517.629	29.2843	12.1587
4	马鞍山	2009	630.49	25.7	407.02	197.77	129	526.383	3.03243	479.344	30.8013	13.2052
4	马鞍山	2010	767.92	28.53	520.75	218.64	136.7	555.792	3.17634	505.908	31.2021	15.5053
4	马鞍山	2011	1076.8	67.02	711.54	298.24	218.8	636.981	6.17419	562.743	42.2727	25.7915
4	马鞍山	2012	1160.44	73.46	745.36	341.62	219.5	638.758	6.32467	546.865	58.0976	27.4701
4	马鞍山	2013	1215.54	79.62	756.67	379.25	220.8	639.798	6.86329	530.452	67.3196	35.1633
4	马鞍山	2014	1248.94	77.04	746.94	424.96	222.9	612.436	6.51233	502.035	67.5304	36.3586
4	马鞍山	2015	1278.19	79.46	686.51	512.22	226.22	609.611	6.2424	488.663	74.9504	39.7556
4	马鞍山	2016	1402.6	83.79	736.33	582.48	227.6	622.141	6.89751	491.452	79.6579	44.1335
4	马鞍山	2017	1607.23	85.16	858.56	663.51	230.2	654.532	6.92773	512.863	88.6455	46.0961
4	马鞍山	2018	1801.72	86.85	911.58	803.29	233.7	682.042	7.00232	541.385	82.2363	51.4182
4	马鞍山	2019	1921.7	94.1	844.04	983.56	236.1	641.223	6.68166	503.065	78.1179	53.3588
4	马鞍山	2020	1991.51	100.24	848.93	1042.34	216	695.142	6.71991	557.468	79.1099	51.8447
4	马鞍山	2021	2211.48	104.23	978.41	1128.84	215.7	733.858	7.29671	588.788	87.0989	50.6744
5	淮北	2005	196.19	22.41	105.11	68.67	204	253.253	2.97361	213.281	17.382	19.6158
5	淮北	2006	212.1	25.6	107.4	79.1	204	245.801	3.24443	204.205	20.0898	18.2611
5	淮北	2007	244.49	29.07	125.32	90.1	205	246	3.36333	200.424	23.0605	19.1522
5	淮北	2008	331.79	34.7	191.79	105.3	205	295.371	4.13364	246.384	25.3807	19.4729
5	淮北	2009	350.78	35.64	207.21	107.93	206	295.493	4.20528	244.286	25.9141	21.0874
5	淮北	2010	436.94	40.46	273.67	122.81	211.7	321.782	4.50455	266.066	27.1994	24.0123
5	淮北	2011	525.42	46.89	338.65	139.88	211.5	327.417	4.31972	267.615	30.5513	24.931
5	淮北	2012	587.3	51.43	377.12	158.75	212.3	349.138	4.42796	276.359	41.7815	26.569
5	淮北	2013	668.13	57.04	437.62	173.47	214.215	392.19	4.91688	305.865	47.2938	34.1146
5	淮北	2014	722.5	57.99	444.62	219.89	215.9	387.474	4.902	300.585	46.7706	35.2167
5	淮北	2015	722.66	59.33	403.84	259.49	217.88	381.927	4.66098	286.164	52.8122	38.2899
5	淮北	2016	759.99	61.56	411.17	287.26	220.8	371.907	5.06756	273.279	50.7462	42.815
5	淮北	2017	885.16	64.02	484.33	336.81	222.8	392.284	5.208	287.459	55.0028	44.6143
5	淮北	2018	940.13	65.29	494.91	379.93	225.4	395.31	5.26403	292.666	47.7871	49.592
5	淮北	2019	1037.82	72.83	420.51	544.48	227	366.57	5.17136	247.771	62.3247	51.3022
5	淮北	2020	1075.07	81.02	422.36	571.69	197	388.786	5.43144	274.497	61.5741	47.2843
5	淮北	2021	1172.79	86.31	464.07	622.41	197.4	395.786	6.0422	276.183	67.1861	46.3752
6	铜陵	2005	169.16	6.49	99.38	63.29	71	223.972	0.861165	201.739	14.5446	6.82706
6	铜陵	2006	230.19	7.04	149.78	73.37	71	308.205	0.892219	284.225	16.7322	6.35557
6	铜陵	2007	271.72	7.78	179.21	84.73	72	313.127	0.900128	285.935	19.5656	6.72664
6	铜陵	2008	307.49	8.43	200.5	98.56	73	286.161	1.00422	257.545	20.6776	6.93424
6	铜陵	2009	322.84	8.93	212.47	101.44	74	278.724	1.05368	250.412	19.6836	7.5751
6	铜陵	2010	442.4	9.65	315.2	117.55	72.4	338.337	1.07437	306.074	22.9765	8.21203
6	铜陵	2011	550.01	11	403.62	135.39	73.1	353.827	1.01337	318.482	25.715	8.61683
6	铜陵	2012	588.45	11.78	423.43	153.24	73.4	354.585	1.01422	309.921	34.4635	9.1859
6	铜陵	2013	645.11	12.57	457.9	174.64	73.6166	372.277	1.08354	319.871	39.5987	11.7237
6	铜陵	2014	680.84	12.58	474.99	193.27	73.8	377.303	1.06341	320.922	43.2798	12.038
6	铜陵	2015	862.24	47.24	513.57	301.43	159.22	454.427	3.71119	364.279	58.4554	27.9811
6	铜陵	2016	904.71	48.95	517.04	338.72	160.1	441.119	4.02952	344.217	61.828	31.0447
6	铜陵	2017	1064.14	49.14	633.49	381.51	160.8	477.472	3.99752	376.984	64.2909	32.1992
6	铜陵	2018	1157.86	50	647.52	460.34	162.9	483.462	4.03127	383.519	60.0701	35.8409
6	铜陵	2019	890.11	52.73	374.73	462.65	164.1	318.127	3.74414	222.592	54.7038	37.0868
6	铜陵	2020	927.22	56.92	378.59	491.71	131	334.835	3.81581	248.018	51.5581	31.4429
6	铜陵	2021	1080.3	59.16	491.81	529.33	130.6	383.94	4.14154	294.383	54.7337	30.6818
7	安庆	2005	393.02	89.34	140.05	163.63	567	380.583	11.8546	286.378	27.8297	54.5203
7	安庆	2006	457.85	94.38	172	191.47	565	428.55	11.9613	329.017	36.9954	50.576
7	安庆	2007	552.01	113.93	207.64	230.44	559	444.451	13.1814	334.036	45.0091	52.2249
7	安庆	2008	655.62	134.21	249.97	271.44	560	441.331	15.9878	323.983	48.1659	53.1941
7	安庆	2009	738.13	142.05	329.63	266.45	558	505.865	16.7609	390.871	41.1128	57.1203
7	安庆	2010	921.04	156.32	450.96	313.76	531.5	564.069	17.4036	440.847	45.5321	60.2859
7	安庆	2011	1135.74	180.71	592.71	362.32	530.6	601.343	16.6478	470.722	51.4276	62.5457
7	安庆	2012	1273.2	196.17	672.94	404.09	532	646.181	16.8896	495.421	67.2919	66.579
7	安庆	2013	1325.94	213.78	661.75	450.41	534.473	646.496	18.428	466.349	76.6019	85.1169
7	安庆	2014	1452.33	212.39	722.74	517.2	537.6	679.838	17.9537	491.764	82.4296	87.6912
7	安庆	2015	1335.91	185.93	604.26	545.72	458.61	607.009	14.6067	430.665	81.1419	80.5955
7	安庆	2016	1444.6	192.16	640.6	611.84	461.2	618.507	15.8184	428.362	84.8952	89.4305
7	安庆	2017	1607.99	193.99	727.63	686.37	464.3	639.079	15.781	436.091	94.233	92.9732
7	安庆	2018	1801.84	200.01	840.52	761.31	469.1	699.87	16.1259	499.854	80.6802	103.21
7	安庆	2019	2171.96	216.08	861.1	1094.78	472.3	746.719	15.343	514.032	110.604	106.74
7	安庆	2020	2259.17	242.2	856.11	1160.86	417	788.213	16.2367	562.828	109.059	100.089
7	安庆	2021	2414.16	253.16	919.64	1241.36	417.1	780.822	17.7227	554.919	110.191	97.9893
8	黄山	2005	141.13	26.16	38.66	76.31	140	114.065	3.4712	80.038	17.0938	13.4618
8	黄山	2006	168.21	28.01	52	88.2	139	136.23	3.54986	100.476	19.7618	12.4426
8	黄山	2007	193.15	30.7	59.5	102.95	140	134.893	3.55192	96.8736	21.3876	13.0796
8	黄山	2008	224.56	34.25	73.25	117.06	140	136.655	4.08003	96.118	23.1582	13.2985
8	黄山	2009	236.97	35.67	78.31	122.99	140	134.695	4.20882	94.3594	21.7955	14.3313
8	黄山	2010	274.35	39.44	100.31	134.6	136	143.02	4.39099	99.8299	23.3728	15.4259
8	黄山	2011	337.51	45.12	133.31	159.08	134.9	153.945	4.15666	107.794	26.0925	15.9016
8	黄山	2012	380.45	48.54	152.05	179.86	135.3	170.203	4.17914	114.033	35.0584	16.9326
8	黄山	2013	423.61	52.96	171.44	199.21	135.582	189.255	4.56518	123.083	40.0146	21.592
8	黄山	2014	461.38	53.37	171.32	236.69	136.3	190.793	4.51146	118.916	45.1325	22.2327
8	黄山	2015	484.03	55.11	164.88	264.04	137.37	196.439	4.32946	119.924	48.0439	24.1412
8	黄山	2016	528.77	56.4	176.18	296.19	137.9	201.796	4.64279	120.227	50.1866	26.74
8	黄山	2017	565.73	57.34	176.2	332.19	138.4	194.374	4.66458	107.699	54.2961	27.7137
8	黄山	2018	622.98	56.9	181.66	384.42	140.7	193.547	4.58758	110.16	47.8436	30.9565
8	黄山	2019	725.76	61.76	191.07	472.93	142.1	193.428	4.38533	116.471	40.4569	32.1147
8	黄山	2020	750.68	67.76	194.71	488.21	133	207.705	4.54251	130.808	40.432	31.9229
8	黄山	2021	841.69	72.29	227.64	541.76	133.2	220.636	5.06072	140.305	43.9786	31.2927
9	滁州	2005	308.34	90.12	104.84	113.38	411	284.491	11.9581	213.516	19.497	39.52
9	滁州	2006	352.81	98.03	124.4	130.38	410	308.336	12.4239	237.096	22.1145	36.7012
9	滁州	2007	421.48	114.95	156.12	150.41	411	326.417	13.2994	250.155	24.5653	38.3979
9	滁州	2008	493.61	123.33	196.44	173.84	412	333.605	14.6917	253.303	26.475	39.1357
9	滁州	2009	541.69	134.51	227.59	179.59	411	363.342	15.8713	269.36	36.038	42.0725
9	滁州	2010	652.15	148.42	298.51	205.22	394.1	392.741	16.5241	291.682	39.8338	44.7011
9	滁州	2011	796.29	173.29	385.45	237.55	393.1	413.901	15.9643	306.298	45.3014	46.3376
9	滁州	2012	909.24	192.79	446.09	270.36	394.5	456.173	16.5986	328.762	61.442	49.3711
9	滁州	2013	1019.54	208.17	509.04	302.33	396.184	509.741	17.9444	358.294	70.4092	63.0939
9	滁州	2014	1133.97	214.12	570.74	349.11	398.5	549.233	18.0999	389.026	77.1054	65.0017
9	滁州	2015	1221.31	221.53	572.63	427.15	401.71	580.059	17.4035	408.74	83.3201	70.596
9	滁州	2016	1333.17	225.52	617.57	490.08	404.4	599.093	18.5646	413.492	88.6195	78.4165
9	滁州	2017	1504.03	226.79	715.55	561.69	407.6	627.598	18.4493	428.869	98.66	81.6193
9	滁州	2018	1681.84	220.73	810.16	650.95	411.4	675.277	17.7964	482.31	84.6549	90.5154
9	滁州	2019	2639.41	249.39	1157.95	1232.07	414.7	921.378	17.7082	690.612	119.335	93.7226
9	滁州	2020	2746.64	274.72	1189.35	1282.57	399	1017.08	18.4167	781.643	121.252	95.7687
9	滁州	2021	3033.87	287.87	1316.58	1429.42	399	1035.13	20.1526	793.354	127.891	93.737
10	阜阳	2005	300.1	104.7	70.86	124.54	847	265.237	13.8927	145.57	24.3309	81.4439
10	阜阳	2006	355.62	119.93	94.37	141.32	844	298.922	15.1994	180.838	27.3336	75.5507
10	阜阳	2007	436.22	140.92	128.64	166.66	836	333.107	16.3041	207.002	31.6963	78.1038
10	阜阳	2008	510.77	165.57	150.21	194.99	836	328.221	19.7235	194.792	34.2936	79.4112
10	阜阳	2009	573.51	174.13	184.72	214.66	832	366.353	20.5462	219.205	41.4334	85.1687
10	阜阳	2010	681.37	197.34	242.62	241.41	761.4	393.152	21.9705	237.494	47.3251	86.3625
10	阜阳	2011	805.75	232.5	294.81	278.44	761.9	398.629	21.419	234.765	52.6341	89.8107
10	阜阳	2012	909.73	249.42	344.71	315.6	763.9	442.898	21.4743	254.489	71.3341	95.6009
10	阜阳	2013	1006.09	272.57	380.21	353.31	771.607	496.077	23.4957	268.276	81.4236	122.882
10	阜阳	2014	1118.51	277.05	434.09	407.37	782.3	536.224	23.4195	296.8	88.399	127.606
10	阜阳	2015	1193.28	286.28	442.21	464.79	790.15	566.473	22.4902	316.536	88.5863	138.86
10	阜阳	2016	1326.78	302.33	482.7	541.75	799.1	595.306	24.8875	323.7	91.7668	154.952
10	阜阳	2017	1484.88	310.67	557.62	616.59	809.3	621.528	25.2729	335.019	99.1792	162.057
10	阜阳	2018	1661.83	310.68	639.53	711.62	820.7	671.489	25.0487	380.954	84.9176	180.569
10	阜阳	2019	2503.45	350.43	831.69	1321.33	825.9	848.635	24.8826	496.437	140.661	186.654
10	阜阳	2020	2606.91	396.75	836.82	1373.34	820	918.307	26.5974	549.96	144.932	196.818
10	阜阳	2021	2838.03	417.26	917.73	1503.04	817.1	923.319	29.2106	553.259	148.888	191.961
11	宿州	2005	300.03	126.86	61.97	111.2	574	219.961	16.8332	126.361	21.5731	55.1934
11	宿州	2006	346.6	136.97	83.49	126.14	572	251.479	17.359	159.043	23.8749	51.2026
11	宿州	2007	424.92	151.15	123.17	150.6	569	294.305	17.4877	196.991	26.667	53.1591
11	宿州	2008	493.7	153.4	151.76	188.54	569	304.323	18.2738	195.359	36.6411	54.049
11	宿州	2009	517.71	160.55	159.45	197.71	566	309.044	18.9438	188.699	43.4624	57.9393
11	宿州	2010	618.57	181.46	214.43	222.68	536.2	339.384	20.2025	209.592	48.7706	60.819
11	宿州	2011	762.42	217.53	285.68	259.21	536.6	364.949	20.0399	227.002	54.6542	63.2529
11	宿州	2012	869.6	237.35	333.6	298.65	537.8	408.463	20.4351	245.804	74.9184	67.3049
11	宿州	2013	964.89	251.16	376.52	337.21	543.109	459.456	21.6501	265.035	86.2785	86.4923
11	宿州	2014	1074.6	259.67	412.46	402.47	548.6	483.298	21.9504	281.903	89.9591	89.4854
11	宿州	2015	1166.47	268.26	399.49	498.72	554.12	477.953	21.0746	286.18	73.3181	97.3803
11	宿州	2016	1277.76	260.18	438.78	578.8	559.9	502.258	21.4178	294.815	77.4562	108.569
11	宿州	2017	1380.53	258.45	452.37	669.71	565.69	495.313	21.0248	273.352	87.6604	113.276
11	宿州	2018	1533.02	253.62	503.37	776.03	568.14	524.407	20.4482	301.281	77.6766	125.001
11	宿州	2019	1781.99	287.51	513.58	980.9	570.05	556.03	20.4149	310.361	96.4218	128.832
11	宿州	2020	1847.48	314.94	517.58	1014.96	533	587.424	21.113	344.251	94.1276	127.932
11	宿州	2021	1935.14	332.13	536.03	1066.98	532.5	573.813	23.251	328.257	97.2049	125.1
12	六安	2005	282.09	83.21	73.2	125.68	614	243.163	11.0412	150.987	22.095	59.0396
12	六安	2006	326.99	93.2	91.05	142.74	612	264.923	11.8118	175.387	22.9401	54.7832
12	六安	2007	406.63	112.11	125.66	168.86	609	299.139	12.9709	203.076	26.1966	56.8962
12	六安	2008	495.05	129.29	167.01	198.75	609	319.772	15.4017	217.115	29.4063	57.8486
12	六安	2009	518.72	138.33	172.27	208.12	606	325.194	16.322	205.634	41.2037	62.0339
12	六安	2010	623.39	159.36	233.06	230.97	561.8	353.936	17.7421	229.39	43.081	63.7227
12	六安	2011	757.38	181.48	308.65	267.25	563.6	378.085	16.7188	246.942	47.9886	66.4356
12	六安	2012	849.09	198.79	354.25	296.05	565.1	415.302	17.1152	262.776	64.689	70.7214
12	六安	2013	936.31	209.6	404.15	322.56	568.327	468.522	18.0676	286.566	73.3796	90.5083
12	六安	2014	1012.13	215.21	436.54	360.38	572.5	490.659	18.1921	299.721	79.3619	93.3839
12	六安	2015	938.05	180.46	389.94	367.65	474.12	447.784	14.177	280.39	69.8961	83.3212
12	六安	2016	1025.76	189.37	408.24	428.15	477.2	456.581	15.5888	275.64	72.82	92.5331
12	六安	2017	1079.42	190.61	404.43	484.38	480	437.335	15.506	245.551	80.161	96.117
12	六安	2018	1189.33	196.68	424.37	568.28	483.7	448.523	15.8574	255.188	71.0555	106.423
12	六安	2019	1446.87	217.08	412.13	817.66	487.3	456.986	15.414	249.864	81.5779	110.13
12	六安	2020	1493.83	240.64	429.01	824.18	440	487.722	16.1321	285.887	80.0927	105.61
12	六安	2021	1703.48	255.85	525.54	922.09	440.5	530.661	17.911	321.41	87.8534	103.487
13	亳州	2005	237.4	91.46	44.7	101.24	514	178.844	12.1359	93.2006	24.0838	49.424
13	亳州	2006	276.94	99	57.88	120.06	512	198.448	12.5468	112.125	27.9445	45.8317
13	亳州	2007	320.27	108.32	73.91	138.04	510	211.704	12.5324	119.841	31.6835	47.647
13	亳州	2008	377.62	119.05	95.97	162.6	511	222.035	14.1818	125.219	34.0937	48.5396
13	亳州	2009	402.61	122.53	118.08	162	508	244.587	14.4577	140.806	37.3215	52.002
13	亳州	2010	476.28	137.15	155.06	184.07	486.1	262.725	15.2694	152.745	39.5745	55.1363
13	亳州	2011	582.7	164.04	204.45	214.21	488	281.065	15.1121	163.719	44.7093	57.5241
13	亳州	2012	667.85	181.13	241	245.72	489.5	316.643	15.5947	178.836	60.9522	61.2602
13	亳州	2013	740.19	194.98	269.19	276.02	494.969	356.631	16.8074	191.032	69.9661	78.8257
13	亳州	2014	821.7	194.52	286.73	340.45	499.6	371.921	16.4431	197.558	76.4269	81.4928
13	亳州	2015	877.92	195.04	305.49	377.39	504.69	401.426	15.3224	219.996	77.4137	88.6935
13	亳州	2016	977.24	206.17	336.07	435	510.4	412.84	16.9717	227.029	69.8684	98.9708
13	亳州	2017	1069.45	209.41	359.77	500.27	516.9	414.369	17.0354	218.598	75.2293	103.506
13	亳州	2018	1180.21	210.41	399.81	569.99	523.7	438.036	16.9644	240.714	65.1343	115.223
13	亳州	2019	1575.91	238.19	448.75	888.97	526.3	486.885	16.9129	271.249	79.7788	118.944
13	亳州	2020	1631.46	258.53	454.76	918.17	500	519.016	17.3314	302.432	79.2419	120.011
13	亳州	2021	1781.22	271.34	489.96	1019.92	498.6	520.1	18.9954	298.928	85.0404	117.136
14	池州	2005	96.09	25.63	26.54	43.92	144	80.6638	3.40087	55.0755	8.34101	13.8464
14	池州	2006	115.89	28.53	35.32	52.04	143	94.8093	3.61577	68.3821	10.0108	12.8007
14	池州	2007	139.56	33.7	42.6	63.26	143	98.4828	3.89901	69.502	11.7219	13.3599
14	池州	2008	171.9	39.2	58.05	74.65	143	107.654	4.6697	76.2168	13.1838	13.5835
14	池州	2009	216.59	40.98	77.29	98.32	142	130.586	4.83536	93.074	18.1405	14.536
14	池州	2010	263.94	45.7	103.33	114.91	140.3	143.523	5.08793	102.901	19.6203	15.9137
14	池州	2011	327.74	56.29	139.8	131.65	141.4	157.059	5.1857	113.16	22.0454	16.6678
14	池州	2012	369.6	62.15	156.38	151.07	141.9	170.234	5.35092	117.455	29.6694	17.7586
14	池州	2013	412.01	67.4	175.35	169.26	142.229	188.98	5.80992	126.135	34.3847	22.6505
14	池州	2014	464.96	68.56	191.59	204.81	143	200.083	5.7955	133.092	37.8703	23.3256
14	池州	2015	491.06	70.57	197.65	222.84	143.63	212.388	5.544	143.517	38.086	25.2413
14	池州	2016	543.36	71.15	212.17	260.04	144.3	217.494	5.857	143.573	40.0827	27.981
14	池州	2017	576.7	72.73	219.85	284.12	144.9	212.286	5.91655	133.474	43.8805	29.0153
14	池州	2018	633.8	74.95	238.54	320.31	147.4	219.296	6.04287	143.166	37.6568	32.4306
14	池州	2019	767.88	83.89	303.51	380.48	148.5	260.905	5.95669	180.661	40.7261	33.5611
14	池州	2020	803.65	89.13	316.73	397.79	134	287.018	5.97511	207.584	41.2964	32.1629
14	池州	2021	926.76	94.24	384.74	447.78	133.1	311.45	6.59735	230.861	42.7226	31.2692
15	宣城	2005	229.4	55.01	71.92	102.47	258	204.42	7.29933	147.439	24.8735	24.8082
15	宣城	2006	264.59	56.51	89.95	118.13	257	228.62	7.16183	172.572	25.8809	23.0054
15	宣城	2007	309.83	65.5	107.51	136.82	258	236.769	7.5782	173.572	31.5142	24.1038
15	宣城	2008	380.61	74.63	145.85	160.13	258	257.512	8.89029	189.287	34.8275	24.5073
15	宣城	2009	393.97	78.19	149.52	166.26	258	249.981	9.22589	178.454	35.89	26.4105
15	宣城	2010	479.56	88.5	201.8	189.26	253.4	277.813	9.853	198.689	40.529	28.7421
15	宣城	2011	615.89	102.07	294.44	219.38	254.7	319.193	9.40316	235.139	44.6275	30.0233
15	宣城	2012	696.16	111.65	333.82	250.69	255.6	350.052	9.61271	247.302	61.1498	31.988
15	宣城	2013	776.36	119.88	376.43	280.05	256.308	387.563	10.3337	266.664	69.7469	40.818
15	宣城	2014	852.29	117.92	406.3	328.07	257.4	406.711	9.96799	278.304	76.4525	41.9861
15	宣城	2015	903.08	121.3	404.95	376.83	259.24	415.252	9.52937	290.395	69.7691	45.5585
15	宣城	2016	987.08	127.57	431.43	428.08	260.1	424.947	10.5014	290.204	73.8059	50.4356
15	宣城	2017	1107.97	130.99	490.87	486.11	261.4	437.574	10.656	295.659	78.915	52.3437
15	宣城	2018	1227.35	135.4	551.77	540.18	264.8	467.021	10.9167	329.541	68.3027	58.2607
15	宣城	2019	1399.45	149.8	576.47	673.18	266.1	493.579	10.6367	345.262	77.5421	60.1389
15	宣城	2020	1440.3	163.19	589.77	687.34	250	535.735	10.94	388.969	75.8204	60.0055
15	宣城	2021	1633.75	172.03	690.52	771.2	248.7	568.657	12.0431	417.581	80.6062	58.4271
16	合肥	2005	833.99	52.5	332.97	448.52	463	804.983	6.96628	681.374	72.1224	44.5201
16	合肥	2006	1007.96	61.71	419.03	527.22	477	936.229	7.82086	804.494	81.2152	42.6987
16	合肥	2007	1254.56	77.28	537.99	639.29	491	1018.31	8.94112	869.986	93.5155	45.8719
16	合肥	2008	1565.76	105.12	676.68	783.96	501	1058.08	12.5224	885.45	112.523	47.5898
16	合肥	2009	1837.63	108.69	840.49	888.45	510	1211.36	12.8247	1007.43	138.898	52.2068
16	合肥	2010	2366.61	132.74	1121.64	1112.23	570	1365.49	14.7784	1111.18	174.883	64.6527
16	合肥	2011	3194.91	208.22	1560.4	1426.29	752	1583.35	19.1822	1258.29	217.236	88.6437
16	合肥	2012	3674.32	229.05	1813.9	1631.37	757	1761.15	19.7205	1356.94	289.752	94.7374
16	合肥	2013	4155.48	242.35	2047.5	1865.63	761.1	1945.61	20.8907	1467.06	336.455	121.208
16	合肥	2014	4603.63	252.35	2285.1	2066.18	769.6	2089.3	21.3316	1582.5	359.94	125.534
16	合肥	2015	5061.41	263.43	2378.41	2419.57	779	2263.24	20.6951	1722	383.64	136.9
16	合肥	2016	5655.8	270.17	2562.66	2822.97	786.9	2325.54	22.2401	1740.38	410.324	152.586
16	合肥	2017	6329.19	272.75	2758.81	3297.63	796.5	2331.4	22.1881	1681.87	467.854	159.494
16	合肥	2018	7269.93	277.59	1834.78	5157.56	808.7	2050.47	22.3808	1167.79	682.37	177.928
16	合肥	2019	7955.09	291.86	1961.01	5702.22	818.9	1943.9	20.7238	1221.99	516.115	185.072
16	合肥	2020	8541.42	335.21	2072.32	6133.89	937	2173.98	22.4719	1415.87	510.732	224.9
16	合肥	2021	9713.84	351.05	2472.25	6890.54	946.5	2323.91	24.5755	1547.39	529.583	222.361
17	莆田	2005	359.929	51.4206	192.021	116.487	281	272.295	15.621	190.119	30.7627	35.7922
17	莆田	2006	423.701	56.8845	234.131	132.685	282	306.316	17.0709	220.233	32.6545	36.3578
17	莆田	2007	511.7	65.14	281.19	165.37	283	333.571	17.4587	241.636	36.6309	37.8453
17	莆田	2008	609.96	75.1	344.85	190.01	284	364.121	13.7956	270.029	41.8242	38.4725
17	莆田	2009	691.42	76.59	375.03	239.8	286	392.808	14.8889	288.944	47.4095	41.5654
17	莆田	2010	850.32	87.86	477.1	285.36	277.85	444.621	15.4593	328.035	56.1135	45.0135
17	莆田	2011	1050.62	98.8	613.28	338.54	279	474.957	15.5926	349.161	60.835	49.3688
17	莆田	2012	1200.38	107.24	689.65	403.49	281	508.644	15.9425	374.874	65.4672	52.3601
17	莆田	2013	1342.86	114.58	783.46	444.82	283	503.476	5.90503	384.743	62.8686	49.9597
17	莆田	2014	1513.99	109.85	878.68	525.46	285	566.172	5.39423	438.052	70.3811	52.344
17	莆田	2015	1668.57	115.12	962.25	591.2	287	588.274	5.48806	457.073	73.4694	52.2441
17	莆田	2016	1836.85	126.45	1035.87	674.53	289	597.821	5.52804	456.261	79.2372	56.7945
17	莆田	2017	1982.44	130.3	1083.75	768.39	290	576.953	9.67977	424.297	83.2165	59.7599
17	莆田	2018	2248.25	116.27	1185.75	946.23	290	581.914	8.84508	415.775	94.8287	62.466
17	莆田	2019	2598.06	123.65	1380.65	1093.76	291	630.368	8.768	455.065	101.578	64.9567
17	莆田	2020	2646.6	125.66	1364.96	1155.98	321	643.891	8.25864	471.024	93.092	71.5162
17	莆田	2021	2885.33	136.63	1508.85	1239.85	322	693.398	8.67138	506.996	98.6712	79.0595
18	三明	2005	392.843	97.8952	150.324	144.624	264	244.167	29.7395	142.607	38.1933	33.6269
18	三明	2006	453.575	107.362	183.934	162.28	264	272.012	32.2189	165.818	39.9379	34.0371
18	三明	2007	545.69	118.81	236.26	190.62	262	303.915	31.8433	194.811	42.224	35.037
18	三明	2008	666.92	138.6	318.95	209.37	263	351.148	25.4603	243.975	46.0856	35.6277
18	三明	2009	800.23	146.28	365.35	288.6	264	406.953	28.4365	283.091	57.0575	38.3681
18	三明	2010	975.1	168.26	480.22	326.62	250.34	467.814	29.606	333.425	64.2269	40.5567
18	三明	2011	1211.82	195.3	610.9	405.62	251	499.292	30.8222	351.166	72.8891	44.4142
18	三明	2012	1334.82	211	677.79	446.03	250.4	522.191	31.3676	371.796	72.3695	46.6583
18	三明	2013	1477.59	230.97	771.92	474.7	251	507.128	11.9033	383.823	67.0917	44.3105
18	三明	2014	1621.21	244.84	850.98	525.39	251	553.993	12.023	425.498	70.3717	46.0995
18	三明	2015	1713.04	252.08	875.16	585.8	253	543.35	12.0173	412.479	72.7983	46.0549
18	三明	2016	1860.82	275.59	932.2	653.03	255	546.415	12.048	407.543	76.7116	50.1128
18	三明	2017	2136.06	282.52	1095.16	758.38	257	593.83	20.9879	437.75	82.1324	52.9597
18	三明	2018	2353.64	273.9	1237.9	841.84	258	607.597	20.8366	446.82	84.367	55.5732
18	三明	2019	2605.56	303.11	1406.93	895.52	259	601.566	21.4935	439.092	83.1675	57.8137
18	三明	2020	2706.27	314.57	1405.98	985.72	249	602.724	20.6742	447.194	79.3809	55.4752
18	三明	2021	2956.73	325.09	1506.61	1125.03	248	625.833	20.6322	454.777	89.5334	60.8906
19	泉州	2005	1626.31	97.8926	939.479	588.941	774	1259.37	29.7387	975.508	155.531	98.5879
19	泉州	2006	1900.77	97.5278	1114.57	688.67	783	1402.11	29.2679	1102.41	169.485	100.951
19	泉州	2007	2283.71	107.1	1348.99	827.62	791	1537.81	28.7048	1220	183.325	105.78
19	泉州	2008	2705.29	120.3	1605.64	979.35	797	1666.4	22.0987	1320.76	215.57	107.967
19	泉州	2009	3069.5	116.74	1778.68	1174.08	808	1831.71	22.694	1459.47	232.121	117.43
19	泉州	2010	3564.98	132.18	2144.87	1287.93	814	1977.21	23.2576	1568.82	253.26	131.873
19	泉州	2011	4270.9	151.78	2662.38	1456.74	821	2046.03	23.9539	1615.03	261.773	145.275
19	泉州	2012	4702.7	160.57	2890.41	1651.72	829	2131.68	23.8706	1685.35	267.996	154.472
19	泉州	2013	5218	171.03	3227.03	1819.94	836	2124.14	8.81426	1710.52	257.221	147.584
19	泉州	2014	5735.48	172.35	3555.38	2007.75	844	2354.63	8.46333	1922.23	268.922	155.012
19	泉州	2015	6139.9	178.46	3681.89	2279.55	851	2333.69	8.50764	1886.98	283.283	154.912
19	泉州	2016	6650.85	198.49	3890.9	2561.46	858	2321.95	8.67743	1843.76	300.895	168.615
19	泉州	2017	7525.75	198.03	4375.53	2952.19	865	2388.41	14.7113	1875.73	319.722	178.249
19	泉州	2018	8469.87	201.8	4886.91	3381.16	870	2429.9	15.3517	1888.3	338.851	187.398
19	泉州	2019	9955.29	218.61	5863.9	3872.78	874	2683.13	15.5016	2112.87	359.668	195.093
19	泉州	2020	10167.1	226.6	5816.55	4123.91	879	2716.35	14.8926	2173.52	332.102	195.834
19	泉州	2021	11311.7	232.77	6443.79	4635.16	885	2948.49	14.773	2347.55	368.881	217.291
20	漳州	2005	628.611	154.868	255.254	218.489	470	417.857	47.0473	253.243	57.6999	59.866
20	漳州	2006	716.971	168.257	303.979	244.736	472	458.93	50.4934	287.352	60.2308	60.8542
20	漳州	2007	854.81	186.44	368.99	299.38	474	498.925	49.9694	319.253	66.3153	63.3875
20	漳州	2008	1002.02	213.6	445.96	342.46	477	530.575	39.2375	351.339	75.3809	64.6176
20	漳州	2009	1178.01	218.65	519.99	439.37	480	608.188	42.505	409.058	86.8654	69.7602
20	漳州	2010	1430.71	254.7	652.04	523.97	481.16	685.517	44.8154	459.716	103.034	77.9511
20	漳州	2011	1768.2	293.3	836.26	638.64	489	733.888	46.2885	486.309	114.762	86.5281
20	漳州	2012	2012.91	320.45	961.09	731.37	493	794.458	47.6386	536.29	118.667	91.8632
20	漳州	2013	2236.02	345.53	1091.71	798.78	496	767.37	17.8073	549.105	112.896	87.5618
20	漳州	2014	2506.36	350.51	1247.53	908.32	498	866.079	17.212	635.74	121.662	91.4643
20	漳州	2015	2767.35	370.87	1343.12	1053.36	501	889.966	17.6803	650.183	130.903	91.1997
20	漳州	2016	3125.4	415.59	1461.17	1248.64	503	920.712	18.1684	657.016	146.678	98.85
20	漳州	2017	3563.53	430.44	1695.92	1437.17	505	984.586	31.9767	692.899	155.645	104.065
20	漳州	2018	3947.67	438.58	1887.26	1621.83	507	998.679	33.3644	693.571	162.536	109.208
20	漳州	2019	4745.91	480.9	2319.34	1945.67	506	1100.36	34.1005	772.617	180.696	112.949
20	漳州	2020	4549.08	498.71	2060.26	1990.11	506	1000.55	32.7763	694.775	160.265	112.733
20	漳州	2021	5028.71	530.28	2464.75	2033.68	507	1130.31	33.6548	810.331	161.847	124.482
21	南平	2005	348.012	93.1744	120.264	134.574	288	213.713	28.3053	113.185	35.539	36.6839
21	南平	2006	393.206	101.481	138.944	152.781	288	228.871	30.4542	123.685	37.6002	37.1314
21	南平	2007	466.577	111.793	176.879	177.904	288	251.344	29.9627	143.459	39.4074	38.5139
21	南平	2008	559.15	133.2	220.36	205.59	289	272.794	24.4683	163.923	45.2536	39.1499
21	南平	2009	621.65	139.71	246.74	235.2	290	297.534	27.1593	181.728	46.5001	42.1468
21	南平	2010	728.65	159.53	304.79	264.33	264.56	322.48	28.0699	199.571	51.9782	42.8604
21	南平	2011	894.31	212.99	376.78	304.54	265	338.601	33.614	203.37	54.7252	46.8915
21	南平	2012	995.07	234.49	423.97	336.61	263	357.723	34.8596	219.241	54.6158	49.0061
21	南平	2013	1105.82	257	481.13	367.69	262	335.42	13.2448	223.956	51.9675	46.2524
21	南平	2014	1232.58	271.61	543.66	417.31	262	369.705	13.3375	252.353	55.8952	48.1198
21	南平	2015	1339.45	289.23	578.11	472.11	264	374.83	13.7883	254.314	58.6699	48.0573
21	南平	2016	1457.73	322.3	614.24	521.19	266	378.786	14.0901	251.197	61.2243	52.2746
21	南平	2017	1626.11	329.28	699.13	597.7	268	404.442	24.4617	260.023	64.7308	55.2264
21	南平	2018	1792.52	291.05	775.806	725.66	269	411.379	22.1412	258.571	72.7237	57.9426
21	南平	2019	1991.93	315.43	831.68	844.82	269	418.417	22.3671	257.545	78.459	60.0459
21	南平	2020	2007.71	329.76	759.73	918.22	268	387.787	21.6725	232.462	73.945	59.7083
21	南平	2021	2117.79	346.36	754.76	1016.67	267	379.204	21.9821	210.757	80.9098	65.5556
22	龙岩	2005	385.638	81.9286	172.362	131.347	274	264.261	24.889	169.785	34.687	34.9006
22	龙岩	2006	450.027	87.0156	214.264	148.748	275	301.374	26.1132	203.198	36.6076	35.4553
22	龙岩	2007	553.44	97.24	278.54	177.66	276	346.116	26.0621	243.791	39.3533	36.9092
22	龙岩	2008	672.85	113.8	348.76	210.29	277	383.185	20.9046	278.468	46.2882	37.5243
22	龙岩	2009	824.88	114.99	414.01	295.88	278	440.348	22.3538	319.095	58.4968	40.4028
22	龙岩	2010	990.9	128.89	527.69	334.32	255.95	492.727	22.6787	362.841	65.7411	41.4656
22	龙岩	2011	1242.16	153.24	701.97	386.95	256	541.333	24.1843	402.316	69.5341	45.2989
22	龙岩	2012	1356.78	162	752.07	442.71	257	554	24.0832	410.198	71.8308	47.8881
22	龙岩	2013	1479.9	177.81	796.04	506.05	258	513.89	9.16367	387.657	71.5226	45.5463
22	龙岩	2014	1621.57	187.8	873.26	560.51	259	562.411	9.222	430.544	75.0757	47.5688
22	龙岩	2015	1738.49	200.62	914.82	623.05	261	560.578	9.56407	426.076	77.4274	47.5112
22	龙岩	2016	1895.67	223.39	966.67	705.61	263	560.985	9.76599	416.646	82.8882	51.685
22	龙岩	2017	2068.97	227.24	1026.66	815.07	264	555.361	16.8813	395.806	88.2719	54.4021
22	龙岩	2018	2393.3	244.08	1147.27	1001.95	264	573.54	18.5681	397.694	100.413	56.8656
22	龙岩	2019	2678.96	288.23	1218	1172.73	264	545.604	20.4383	357.324	108.912	58.9298
22	龙岩	2020	2870.9	319.73	1263.37	1287.8	273	566.743	21.0133	381.2	103.708	60.8222
22	龙岩	2021	3081.78	303.28	1321.87	1456.63	273	580.499	19.248	378.3	115.923	67.0287
23	宁德	2005	343.639	83.9165	119.053	140.67	305	211.469	25.4929	109.977	37.149	38.8492
23	宁德	2006	384.039	88.3848	139.262	156.392	304	227.517	26.5241	123.31	38.4887	39.1942
23	宁德	2007	457.46	92.84	174.02	190.6	305	249.886	24.8829	141.997	42.2196	40.7873
23	宁德	2008	542.67	107.7	219.21	215.76	303	272.903	19.7841	164.58	47.4922	41.0464
23	宁德	2009	612.28	113.55	245.45	253.28	304	299.321	22.0738	182.991	50.0746	44.1814
23	宁德	2010	738.61	136.61	317.22	284.78	282.2	338.814	24.037	213.059	55.9995	45.7182
23	宁德	2011	930.12	168.65	435.75	325.72	283	380.444	26.6163	245.22	58.5312	50.0766
23	宁德	2012	1075.07	201.35	512.23	361.49	284	417.982	29.933	276.477	58.6526	52.9192
23	宁德	2013	1238.72	223.65	627.59	387.48	284	425.962	11.5261	309.535	54.7645	50.1362
23	宁德	2014	1377.38	238.19	706.91	432.28	285	476.988	11.6964	355.048	57.9004	52.344
23	宁德	2015	1488.77	253.09	761.37	474.31	287	487.214	12.0654	363.961	58.9432	52.2441
23	宁德	2016	1624.62	285.97	808.21	530.44	289	489.897	12.5018	358.289	62.3109	56.7945
23	宁德	2017	1785.66	301.91	868.28	615.47	290	495.652	22.4284	346.808	66.6553	59.7599
23	宁德	2018	1943.45	295	969.6	678.85	291	502.339	22.4417	349.183	68.0326	62.6814
23	宁德	2019	2453.21	313.33	1257.52	882.36	291	595.807	22.2182	426.687	81.9454	64.9567
23	宁德	2020	2620.58	325.92	1321.26	973.4	315	636.854	21.4202	466.866	78.3887	70.1795
23	宁德	2021	3152.82	359.81	1747.89	1045.12	315	798.643	22.8358	615.293	83.1739	77.3409
24	福州	2005	1491.4	174.775	670.797	645.828	666	947.901	53.0947	639.42	170.554	84.8314
24	福州	2006	1686.93	176.137	721.048	789.742	671	983.553	52.8582	649.824	194.359	86.5109
24	福州	2007	2029.28	204.241	847.416	977.62	676	1052.59	54.7404	690.896	216.552	90.4007
24	福州	2008	2355.67	236.487	977.3	1141.88	683	1109.49	43.4417	722.182	251.347	92.5238
24	福州	2009	2604.04	242	1108.19	1253.86	687	1210.7	47.0443	815.916	247.893	99.8443
24	福州	2010	3123.41	282.727	1401.92	1438.76	711.5	1370.03	49.7469	922.097	282.92	115.268
24	福州	2011	3736.38	325.092	1711.19	1700.1	720	1409.84	51.3059	925.629	305.505	127.403
24	福州	2012	4210.93	367.728	1905.5	1937.7	727	1491.76	54.667	987.231	314.397	135.466
24	福州	2013	4690.31	387.619	2140.12	2162.57	734	1462.24	19.9764	1007.04	305.647	129.577
24	福州	2014	5174.98	415.914	2357.97	2401.1	743	1605.66	20.4237	1127.16	321.607	136.462
24	福州	2015	5624.19	434.695	2455.66	2733.83	750	1604.64	20.723	1107.65	339.738	136.526
24	福州	2016	6207.51	492.251	2600.29	3114.96	757	1621.37	21.5198	1085.17	365.915	148.766
24	福州	2017	7097.46	461.223	2925.35	3710.89	766	1698.47	34.2635	1104.47	401.888	157.849
24	福州	2018	7865.34	494.66	3213.43	4157.26	774	1706.07	37.6306	1085.09	416.629	166.72
24	福州	2019	9412.84	526.47	3851.53	5034.84	780	1794.79	37.3319	1115.76	467.589	174.111
24	福州	2020	10039.6	560.7	3860.39	5618.55	832	1803.12	36.8504	1128.44	452.467	185.363
24	福州	2021	11341.8	637.03	4307.11	6397.66	842	1942.33	40.4299	1186.02	509.146	206.733
25	厦门	2005	972.698	20.3374	520.271	432.09	273	685.696	6.17827	530.635	114.109	34.7732
25	厦门	2006	1157.83	15.6378	599.119	543.071	288	741.481	4.69286	566.004	133.652	37.1314
25	厦门	2007	1429.95	15.9179	716.524	697.504	304	800.309	4.26629	600.886	154.503	40.6536
25	厦门	2008	1628.84	19.6645	784.397	824.775	326	817.115	3.6123	587.794	181.546	44.1621
25	厦门	2009	1800.58	18.6358	860.193	921.749	330	884.051	3.62275	650.234	182.234	47.9601
25	厦门	2010	2161.75	21.1722	1091.15	1049.43	356	1019.27	3.72533	751.506	206.36	57.6743
25	厦门	2011	2638.1	22.7398	1355.77	1259.59	361	1078.21	3.58879	784.395	226.346	63.8786
25	厦门	2012	2938.64	23.3307	1433.41	1481.9	367	1111.39	3.46838	799.091	240.442	68.385
25	厦门	2013	3160.86	23.1695	1518.01	1619.68	373	1071.73	1.19407	775.766	228.918	65.8479
25	厦门	2014	3461.32	24.3322	1581.47	1855.52	381	1140.1	1.19484	820.401	248.531	69.9757
25	厦门	2015	3823.01	24.3931	1704.82	2093.79	386	1130.82	1.16288	799.189	260.198	70.2656
25	厦门	2016	4136.66	24.4664	1802.01	2310.19	392	1136.06	1.0696	786.579	271.378	77.0362
25	厦门	2017	4628.07	23.4619	2008.11	2596.5	401	1149.41	1.74294	783.832	281.201	82.6336
25	厦门	2018	5493.77	24.5571	2289.57	3179.64	411	1205.8	1.86815	796.745	318.655	88.5294
25	厦门	2019	6023.98	26.4854	2522.93	3474.56	429	1220.26	1.87808	799.931	322.685	95.7609
25	厦门	2020	6412.26	28.89	2548.08	3835.29	518	1251.05	1.89871	824.89	308.859	115.406
25	厦门	2021	7059.41	29.06	2908.41	4121.94	528	1365.8	1.84433	906.285	328.037	129.638
26	嘉峪关	2005	81.3193	1.1624	64.133	16.0239	18.43	175.562	0.571861	162.542	7.49117	4.95603
26	嘉峪关	2006	98.6772	1.3771	79.543	17.7571	20.31	192.518	0.601392	179.092	7.78847	5.03624
26	嘉峪关	2007	120.185	1.49	98.0534	20.6411	20.53	200.471	0.599777	186.617	8.03742	5.21695
26	嘉峪关	2008	144.104	1.687	118.28	24.1376	20.98	212.45	0.632587	197.552	8.65787	5.60817
26	嘉峪关	2009	160.05	2.28	126.24	31.53	21.09	212.627	0.654746	196.825	9.35736	5.79033
26	嘉峪关	2010	184.319	2.4624	147.757	34.1	23.21	233.418	0.692985	215.654	10.4063	6.66439
26	嘉峪关	2011	235.54	3.1	192.98	39.46	23.3	244.151	0.715665	225.547	11.0778	6.80987
26	嘉峪关	2012	269.146	3.7517	220.214	45.1805	23.43	282.814	0.728048	262.744	12.2647	7.07683
26	嘉峪关	2013	228.88	3.69	171.21	53.98	23.55	291.886	0.675758	267.631	17.0674	6.51122
26	嘉峪关	2014	230.687	3.87	162.677	64.14	24.13	305.248	0.663505	279.8	18.1333	6.65114
26	嘉峪关	2015	190.247	4.1754	108.561	77.5109	24.39	292.438	0.642191	265.575	18.7887	7.43184
26	嘉峪关	2016	153.409	4.4352	60.3208	88.6527	24.59	272.852	0.690057	244.162	19.7281	8.27145
26	嘉峪关	2017	209.872	3.57377	109.424	96.8747	24.98	272.221	0.698501	242.603	20.3076	8.61212
26	嘉峪关	2018	299.62	3.9822	183.148	112.49	25.2	274.159	0.616404	243.142	21.2041	9.1967
26	嘉峪关	2019	283.463	4.6571	178.192	100.614	25.31	274.015	0.617079	241.724	22.1315	9.54205
26	嘉峪关	2020	281.654	5.3662	179.274	97.0136	31.4	291.272	0.649465	257.985	22.491	10.147
26	嘉峪关	2021	326.546	5.7461	213.97	106.83	31.53	302.811	0.659898	268.708	23.131	10.3123
27	金昌	2005	115.868	7.0984	89.4709	19.2992	46.42	220.472	3.28165	206.647	3.70164	6.84224
27	金昌	2006	152.614	7.8645	123.084	21.665	46.55	241.815	3.45112	227.595	3.81557	6.95299
27	金昌	2007	213.219	9.0216	179.927	24.2703	47.02	251.863	3.44185	237.234	3.98446	7.20248
27	金昌	2008	194.426	9.6332	157.52	27.2729	47.29	266.79	3.63013	251.06	4.35682	7.74258
27	金昌	2009	194.749	10.2439	155.677	28.8287	47.57	266.701	3.7573	250.186	4.7639	7.99407
27	金昌	2010	210.513	11.1776	166.908	32.4274	46.44	292.685	3.97673	274.137	5.37017	9.20079
27	金昌	2011	232.348	11.6	182.398	38.35	46.6	306.006	4.10688	286.742	5.75599	9.40164
27	金昌	2012	243.395	13.385	184.485	45.5255	46.74	354.192	4.17794	333.917	6.32693	9.7702
27	金昌	2013	252.656	15.56	183.146	53.95	46.86	361.985	3.87787	340.084	9.03322	8.98932
27	金昌	2014	256.907	17.15	170.277	69.48	47.01	378.501	3.80756	355.65	9.8611	9.1825
27	金昌	2015	225.086	17.9786	131.267	75.8406	47.05	362.432	3.68525	337.587	10.8991	10.2603
27	金昌	2016	208.224	20.718	104.544	82.9621	46.98	338.077	3.95993	310.709	11.9881	11.4195
27	金昌	2017	221.921	16.5219	113.308	92.091	46.92	337.106	4.00839	308.849	12.3588	11.8898
27	金昌	2018	264.823	19.0939	144.506	101.223	46.86	339.125	3.53727	309.339	13.5528	12.6969
27	金昌	2019	340.543	24.0715	220.157	96.3139	45.82	338.636	3.54114	307.585	14.3362	13.1737
27	金昌	2020	358.858	29.0897	227.669	102.1	43.76	360.699	3.72699	328.209	14.7542	14.0089
27	金昌	2021	428.794	32.9743	285.64	110.18	43.53	375.333	3.78686	341.802	15.5078	14.237
28	白银	2005	146.569	21.0479	74.0392	51.4817	174.55	183.739	3.28165	142.178	14.6546	23.6248
28	白银	2006	175.775	21.9467	95.3544	58.4742	174.69	199.12	3.45112	156.448	15.2131	24.0072
28	白银	2007	207.523	26.7068	115.318	65.4977	175.01	207.234	3.44185	163.191	15.7322	24.8686
28	白银	2008	244.283	30.2985	137.768	76.2173	175.12	219.943	3.63013	172.587	16.992	26.7335
28	白银	2009	265.331	32.884	146.62	85.8273	175.72	221.825	3.7573	172.063	18.4033	27.6019
28	白银	2010	311.183	37.6393	171.124	102.419	170.98	244.824	3.97673	188.562	20.5169	31.7684
28	白银	2011	375.842	42.15	215.723	117.97	171.3	255.713	4.10688	197.276	21.8682	32.4619
28	白银	2012	433.765	48.5807	248.595	136.589	171.92	291.646	4.17794	229.555	24.1792	33.7345
28	白银	2013	463.73	53.31	253.55	156.87	171.22	302.451	3.87787	233.727	33.8073	31.0382
28	白银	2014	448.117	56.52	226.097	165.5	170.83	316.199	3.80756	244.583	36.1032	31.7052
28	白银	2015	434.656	59.0257	194.628	181.001	170.99	309.187	3.68525	232.19	37.8847	35.4268
28	白银	2016	442.538	61.9819	178.436	202.12	171.64	297.783	3.95993	214.235	40.1593	39.4291
28	白银	2017	450.833	62.9148	175.985	211.932	172.93	299.557	4.00839	213.144	41.352	41.053
28	白银	2018	511.999	69.2669	214.115	228.618	173.42	304.186	3.53727	213.178	43.631	43.8396
28	白银	2019	486.389	86.9892	180.844	218.555	174.08	306.748	3.54114	212.048	45.6726	45.4859
28	白银	2020	497.322	100.52	170.378	226.424	150.88	324.803	3.72699	226.162	46.5439	48.3697
28	白银	2021	499.804	32.9743	217.71	249.12	150.3	336.497	3.78686	235.451	48.1018	49.1574
29	天水	2005	146.178	25.7982	56.0452	64.3342	340.46	202.429	14.0464	117.165	24.7461	46.4716
29	天水	2006	166.402	28.8529	62.9334	74.6162	340.79	216.496	14.7718	128.807	25.6934	47.2238
29	天水	2007	196.207	35.8091	73.3061	87.0921	341.32	224.67	14.7321	134.455	26.5642	48.9183
29	天水	2008	226.57	42.2938	83.4135	100.863	342.59	238.909	15.538	142.101	28.6833	52.5866
29	天水	2009	260.002	47.9193	101.065	111.018	343.07	243.169	16.0823	141.733	31.0588	54.2947
29	天水	2010	300.228	60.1818	113.273	126.774	326.63	269.475	17.0216	155.346	34.6169	62.4906
29	天水	2011	357.541	67.02	142.161	148.36	327.5	280.888	17.5786	162.563	36.8919	63.8547
29	天水	2012	412.875	78.3625	162.59	171.922	328.22	314.051	17.8828	189.014	40.7964	66.3579
29	天水	2013	460.376	84.64	174.496	201.24	329.3	327.059	16.5984	192.394	57.0131	61.0543
29	天水	2014	529.995	90.47	193.016	246.51	330.306	340.977	16.2974	201.461	60.8523	62.3663
29	天水	2015	560.639	97.4899	192.414	270.735	331.17	340.51	15.7739	191.277	63.7716	69.6868
29	天水	2016	597.4	100.387	196.866	300.146	332.3	338.972	16.9496	176.928	67.5346	77.5596
29	天水	2017	605.622	85.9973	196.07	323.554	333.98	343.635	17.1571	176.186	69.538	80.754
29	天水	2018	659.081	91.0672	207.069	360.945	335.49	350.631	15.1405	175.962	73.2927	86.2354
29	天水	2019	634.589	114.911	161.51	358.167	336.89	356.425	15.1571	175.094	76.6996	89.4738
29	天水	2020	668.865	126.011	163.79	379.064	298	375.902	15.9526	186.662	78.141	95.1464
29	天水	2021	751.659	141.139	197.01	413.51	295.65	387.886	16.2088	194.264	80.7171	96.6958
30	武威	2005	141.831	38.8116	45.5282	57.4915	189.38	112.846	18.6469	58.8467	12.6655	22.6864
30	武威	2006	161.642	41.0013	56.3845	64.2565	189.52	120.418	19.6098	64.6599	13.0945	23.0536
30	武威	2007	187.65	47.9579	66.6108	73.0815	190.16	124.579	19.5571	67.5233	13.6179	23.8808
30	武威	2008	210.109	49.0627	77.3406	83.7055	191.14	132.448	20.627	71.3358	14.8139	25.6716
30	武威	2009	192.79	53.4973	73.7695	65.5234	191.83	135.158	21.3495	71.1695	16.1338	26.5055
30	武威	2010	228.768	60.4542	91.5369	76.7765	181.66	149.218	22.5964	78.0116	18.1039	30.5066
30	武威	2011	272.854	67	115.535	90.32	182	155.514	23.3359	81.6462	19.3598	31.1725
30	武威	2012	340.499	81.6621	150.425	108.412	182.16	172.355	23.7397	94.8885	21.3318	32.3945
30	武威	2013	382.26	86.96	166.17	129.13	181.02	178.605	22.0347	96.5691	30.1962	29.8054
30	武威	2014	410.986	93.66	172.886	144.44	181.36	185.91	21.6351	101.158	32.6713	30.4459
30	武威	2015	418.191	99.786	154.548	163.857	181.64	186.387	20.9401	96.0517	35.3751	34.0196
30	武威	2016	464.037	108.274	173.047	182.716	181.98	187.697	22.5009	88.973	38.3596	37.8629
30	武威	2017	431.791	102.757	129.3	199.734	182.53	190.372	22.7763	88.6455	39.5279	39.4224
30	武威	2018	470.63	120.533	133.083	217.014	182.78	193.38	20.0993	88.461	42.7217	42.0983
30	武威	2019	488.475	144.062	76.1297	268.283	182.5	196.86	20.1213	88.043	45.0161	43.6792
30	武威	2020	526.438	161.706	85.1442	279.589	145.91	207.622	21.1773	93.8352	46.161	46.4484
30	武威	2021	600.235	187.365	104.01	308.86	144.33	214.581	21.5175	97.6378	48.2204	47.2048
31	张掖	2005	110.828	36.3967	36.6	37.8314	126.97	99.9942	15.3242	52.9637	14.0624	17.644
31	张掖	2006	126.734	38.1109	44.8331	43.7902	127.15	106.758	16.1155	58.1327	14.5807	17.9295
31	张掖	2007	146.637	44.1679	54.2085	48.2607	127.55	110.507	16.0722	60.7589	15.1033	18.5729
31	张掖	2008	169.856	49.2299	65.028	55.598	128.16	117.403	16.9515	64.1385	16.3472	19.9656
31	张掖	2009	192.076	53.6915	72.5148	65.8698	128.81	119.917	17.5453	64.0231	17.7343	20.6142
31	张掖	2010	212.701	62.3288	75.3968	74.9754	120.06	132.295	18.57	70.1901	19.8094	23.7259
31	张掖	2011	256.836	71.55	96.0058	89.28	120.5	138.036	19.1777	73.4801	21.1349	24.2438
31	张掖	2012	291.928	81.8743	103.684	106.369	120.76	153.367	19.5095	85.3191	23.3443	25.1942
31	张掖	2013	338.28	87.18	120.3	130.8	121.05	160.85	18.1083	86.8003	32.761	23.1806
31	张掖	2014	363.746	88.98	121.486	153.28	121.33	167.579	17.78	90.9954	35.1247	23.6787
31	张掖	2015	375.209	95.0192	111.522	168.668	121.98	167.297	17.2088	86.415	37.2152	26.4581
31	张掖	2016	401.579	102.419	111.767	187.394	122.42	167.952	18.4915	80.2822	39.7313	29.4472
31	张掖	2017	378.213	73.1399	98.699	206.374	122.93	170.37	18.7178	80.0712	40.9207	30.66
31	张掖	2018	408.749	89.1278	91.8538	227.768	123.38	172.538	16.5178	79.771	43.5083	32.7412
31	张掖	2019	449.083	114.883	87.9685	246.231	123.76	175.576	16.5359	79.4284	45.6408	33.9707
31	张掖	2020	467.396	128.616	87.3348	251.445	112.99	184.741	17.4038	84.608	46.6051	36.1244
31	张掖	2021	526.648	153.979	103	269.67	112.25	190.732	17.6833	88.0023	48.3334	36.7127
32	平凉	2005	110.17	26.9183	42.7231	40.5289	218.51	142.441	12.9906	91.989	8.7798	28.6814
32	平凉	2006	125.593	29.4472	49.4683	46.6773	218.72	153.022	13.6615	101.172	9.04206	29.1457
32	平凉	2007	147.82	35.782	58.7199	53.3185	219.03	158.844	13.6248	105.574	9.45374	30.1915
32	平凉	2008	175.062	39.0039	76.0441	60.0138	219.58	168.791	14.3701	111.612	10.3529	32.4555
32	平凉	2009	195.656	43.3852	88.7538	63.5173	220.15	171.016	14.8735	111.3	11.3332	33.5097
32	平凉	2010	231.887	50.59	108.79	72.5073	207.01	189.085	15.7422	121.982	12.7925	38.5681
32	平凉	2011	276.19	57	133.4	85.79	207.7	197.023	16.2574	127.635	13.7207	39.41
32	平凉	2012	324.509	68.5246	153.91	102.074	208.19	221.021	16.5387	148.457	15.0711	40.955
32	平凉	2013	341.08	75.98	146.58	118.52	208.67	225.735	15.3508	151.132	21.5707	37.6816
32	平凉	2014	350.591	84.76	126.081	139.75	209.23	235.377	15.0725	158.206	23.6072	38.4914
32	平凉	2015	347.722	94.2088	96.977	156.536	209.8	234.04	14.5883	150.2	26.242	43.0095
32	平凉	2016	367.315	102.995	91.0765	173.244	210.31	231.291	15.6756	138.771	28.9763	47.8684
32	平凉	2017	354.676	72.3373	95.3332	187.006	211.28	233.714	15.8675	138.13	29.8759	49.8399
32	平凉	2018	395.165	87.8863	103.886	203.393	211.91	238.162	14.0025	138.047	32.8896	53.223
32	平凉	2019	456.602	91.2865	123.707	241.607	212.53	241.408	14.0178	137.342	34.8263	55.2216
32	平凉	2020	476.177	109.852	116.72	249.605	184.49	255.8	14.7535	146.448	35.8759	58.7227
32	平凉	2021	553.991	130.531	148.24	275.22	182.47	264.874	14.9905	152.435	37.7693	59.679
33	酒泉	2005	146.038	29.4616	62.4067	54.1701	97.76	285.482	13.237	233.662	22.0277	16.5562
33	酒泉	2006	173.265	34.1297	76.867	62.2687	98.29	310.956	13.9206	257.301	22.9101	16.8242
33	酒泉	2007	203.245	38.3139	94.2458	70.6854	99.03	323.179	13.8832	268.237	23.6308	17.4279
33	酒泉	2008	248.017	43.1602	121.647	83.2098	101.32	342.648	14.6427	283.832	25.4389	18.7348
33	酒泉	2009	321.048	46.9601	155.138	118.949	101.88	344.848	15.1556	282.869	27.4805	19.3433
33	酒泉	2010	405.035	54.1928	210.21	140.632	109.69	378.805	16.0407	309.958	30.5432	22.2633
33	酒泉	2011	481.549	59.01	251.959	170.58	110.1	396.044	16.5657	324.225	32.5041	22.7492
33	酒泉	2012	573.661	68.8617	307.357	197.442	110.44	453.999	16.8523	377.507	35.9982	23.6411
33	酒泉	2013	642.46	67.96	340.9	233.6	110.83	471.888	15.6419	384.457	50.0376	21.7516
33	酒泉	2014	610.939	71.21	292.499	247.23	111.19	492.78	15.3583	402.106	53.0972	22.219
33	酒泉	2015	545.159	78.5892	202.256	264.313	111.54	476.233	14.865	381.694	54.8471	24.827
33	酒泉	2016	578.952	87.189	203.237	288.526	111.94	452.54	15.9729	351.481	57.4543	27.6318
33	酒泉	2017	552.182	64.7646	191.038	296.379	112.36	453.515	16.1684	349.44	59.1374	28.7699
33	酒泉	2018	597.324	73.8274	203.253	320.244	112.7	456.471	14.2681	349.893	61.5874	30.7227
33	酒泉	2019	618.394	93.5511	253.993	270.85	113.22	458.33	14.2837	347.936	64.2337	31.8764
33	酒泉	2020	657.935	113.324	271.341	273.271	105.5	485.393	15.0333	371.231	65.2311	33.8974
33	酒泉	2021	762.917	133.007	330.02	299.89	105.33	503.308	15.2748	386.579	67.0046	34.4494
34	庆阳	2005	143.848	26.8536	78.0437	38.9508	251.42	384.715	11.1369	327.567	12.0683	33.9424
34	庆阳	2006	171.566	28.38	99.0937	44.0919	250.89	419.447	11.712	360.785	12.458	34.4918
34	庆阳	2007	200.818	32.429	118.923	49.4654	251.27	436.448	11.6805	376.055	12.9833	35.7294
34	庆阳	2008	248.499	38.6612	150.469	59.3694	252.16	462.871	12.3195	397.982	14.161	38.4087
34	庆阳	2009	302.221	43.5014	181.224	77.4954	252.68	464.451	12.751	396.589	15.4543	39.6563
34	庆阳	2010	357.609	51.0174	214.857	91.7356	221.39	511.074	13.4957	434.554	17.3825	45.6425
34	庆阳	2011	454.34	58.26	287.95	108.13	221.5	533.718	13.9374	454.531	18.6105	46.6389
34	庆阳	2012	529.364	72.9992	329.499	126.865	221.84	612.452	14.1786	529.326	20.4806	48.4672
34	庆阳	2013	623.33	77.01	377.94	168.38	222.27	625.981	13.1602	539.108	29.1201	44.5935
34	庆阳	2014	681.996	77.74	412.926	191.33	222.35	653.895	12.9216	563.769	31.6531	45.5518
34	庆阳	2015	619.631	82.2519	331.459	205.92	223.05	633.182	12.5065	535.134	34.6435	50.8986
34	庆阳	2016	609.246	85.4897	296.885	226.871	224.19	600.421	13.4387	492.484	37.8495	56.6488
34	庆阳	2017	596.685	56.3141	294.513	245.858	225.66	601.116	13.6032	489.52	39.0116	58.9819
34	庆阳	2018	722.584	71.0069	370.102	281.475	226.66	607.801	12.0043	490.321	42.4901	62.9856
34	庆阳	2019	748.424	85.2003	378.044	285.18	227.88	609.769	12.0175	487.536	44.8648	65.3508
34	庆阳	2020	759.431	97.6229	361.06	300.748	217.91	648.471	12.6482	520.234	46.0951	69.494
34	庆阳	2021	890.524	111.904	451.05	327.57	215.94	673.574	12.8514	541.785	48.311	70.6257
35	定西	2005	71.3536	29.5405	12.9845	28.8286	294.41	98.9372	9.7883	38.3815	11.3487	39.4187
35	定西	2006	80.9534	32.4292	15.2088	33.3154	292.66	104.132	10.2938	42.0733	11.7084	40.0567
35	定西	2007	100.103	38.11	22.9452	39.0479	293.08	107.99	10.2661	44.0185	12.2118	41.4941
35	定西	2008	105.64	38.1719	24.1885	43.2796	293.51	115.189	10.8277	46.4234	13.3327	44.6056
35	定西	2009	131.939	40.6	31.0967	60.2427	294.13	118.192	11.207	46.3691	14.5614	46.0545
35	定西	2010	156.019	47.7171	39.1736	69.1286	270.11	132.106	11.8615	50.8458	16.3925	53.0065
35	定西	2011	186.94	52.89	51.8	82.25	270.5	137.218	12.2497	53.2459	17.5584	54.1636
35	定西	2012	223.271	67.7067	60.1914	95.373	276.92	149.82	12.4617	61.7574	19.3137	56.287
35	定西	2013	252.22	74.18	64.58	113.46	277.07	153.665	11.5667	62.8039	27.5061	51.7882
35	定西	2014	290.165	73.61	70.4548	146.1	277.22	160.107	11.3569	65.8996	29.9496	52.9011
35	定西	2015	304.918	76.9718	66.4883	161.458	277.83	165.604	10.9921	62.5934	32.9074	59.1106
35	定西	2016	331.077	78.7477	75.4374	176.892	278.98	172.003	11.8114	58.3532	36.0498	65.7886
35	定西	2017	327.31	60.5334	76.1568	190.62	280.84	175.886	11.956	58.272	37.1597	68.4981
35	定西	2018	356.261	65.5976	78.5159	212.148	282.17	182.222	10.5507	57.9395	40.5841	73.1477
35	定西	2019	416.411	77.9756	66.2933	272.142	282.58	187.061	10.5623	57.7201	42.8836	75.8946
35	定西	2020	441.39	88.4744	70.1407	282.775	252.11	197.357	11.1166	61.445	44.0895	80.7063
35	定西	2021	500.784	98.3536	82.68	319.75	250.78	203.459	11.2952	63.8805	46.2626	82.0206
36	陇南	2005	74.1504	23.7652	21.6258	28.7594	260.89	139.274	9.48981	84.2795	7.97959	37.5246
36	陇南	2006	93.49	26.2045	33.0382	34.2473	261.02	149.075	9.97987	92.7633	8.19972	38.132
36	陇南	2007	111.806	30.9014	40.9412	39.9635	261.44	154.794	9.95306	96.741	8.59924	39.5003
36	陇南	2008	121.601	35.5855	32.12	53.8956	261.79	164.744	10.4975	102.331	9.45276	42.4623
36	陇南	2009	142.339	38.3234	35.9355	68.0797	262.21	167.091	10.8653	102.007	10.3777	43.8416
36	陇南	2010	169.428	44.5549	48.5085	76.3642	256.97	185.496	11.4998	111.784	11.7526	50.4596
36	陇南	2011	197.68	50.53	60.5703	86.58	256.1	193.005	11.8762	116.942	12.6261	51.5611
36	陇南	2012	225.976	57.3581	69.1028	99.5147	256.95	215.616	12.0817	136.107	13.8448	53.5824
36	陇南	2013	249.5	60.76	74.57	114.17	257.52	219.042	11.2139	138.592	19.9362	49.2998
36	陇南	2014	289.449	65.94	69.3794	154.13	258.71	228.325	11.0106	145.002	21.9535	50.3592
36	陇南	2015	315.135	70.3091	72.9324	171.894	259.09	229.32	10.6569	137.65	24.743	56.2703
36	陇南	2016	339.888	73.8565	73.3168	192.715	260.41	228.566	11.4512	126.914	27.5734	62.6275
36	陇南	2017	342.717	61.3202	70.2597	211.137	262.31	231.471	11.5914	126.235	28.4377	65.2068
36	陇南	2018	379.227	71.0323	74.6015	233.593	263.43	237.761	10.229	126.307	31.5917	69.633
36	陇南	2019	445.185	78.9015	106.849	259.434	264.31	241.644	10.2402	125.624	33.5316	72.2478
36	陇南	2020	451.879	82.3862	103.037	266.456	240.46	256.228	10.7776	134.004	34.6185	76.8283
36	陇南	2021	502.624	95.3543	125.41	281.86	238.73	265.132	10.9507	139.521	36.5811	78.0795
37	临夏	2005	56.226	15.3463	16.3549	24.5248	192.69	76.1182	6.49644	29.1648	7.28639	33.1706
37	临夏	2006	62.5127	16.3455	18.6079	27.5593	192.83	79.9415	6.83192	31.9021	7.4999	33.7075
37	临夏	2007	72.9181	19.4	20.8307	32.6874	194.28	83.011	6.81357	33.4331	7.84732	34.917
37	临夏	2008	78.587	18.6758	23.668	36.2432	195.44	88.5282	7.18629	35.2048	8.60176	37.5354
37	临夏	2009	93.171	20.2042	28.6486	44.3182	196.06	90.8162	7.43803	35.2004	9.42311	38.7546
37	临夏	2010	106.379	24.0595	31.5477	50.7714	194.93	101.734	7.87243	38.6118	10.6452	44.6047
37	临夏	2011	128.785	26.9313	39.9454	61.9079	196.3	105.586	8.13008	40.4557	11.4223	45.5784
37	临夏	2012	151.89	31.7142	46.4423	73.7336	197.62	115.015	8.27076	46.8377	12.5411	47.3652
37	临夏	2013	167.323	32.7049	44.98	89.638	198.88	116.832	7.67673	47.5991	17.977	43.5795
37	临夏	2014	202.973	34.6687	49.6398	118.665	200.443	121.78	7.53753	50.0212	19.705	44.516
37	临夏	2015	211.409	36.1386	44.8267	130.443	201.21	126.544	7.2954	47.5257	21.9813	49.7412
37	临夏	2016	230.107	38.365	46.3294	145.412	202.64	132.089	7.83916	44.5603	24.3291	55.3607
37	临夏	2017	232.227	30.8925	43.1789	158.156	204.41	135.251	7.9351	44.5889	25.0863	57.6408
37	临夏	2018	255.349	32.758	49.2454	173.345	205.88	140.429	7.00245	44.1917	27.6817	61.5534
37	临夏	2019	303.578	40.5966	58.6418	204.339	207.14	144.266	7.01012	44.0612	29.3298	63.8649
37	临夏	2020	331.338	53.6956	61.3502	216.292	211.24	152.379	7.37804	46.8555	30.2311	67.9139
37	临夏	2021	373.837	65.2767	72.94	235.62	211.03	157.05	7.49655	48.6758	31.8575	69.0199
38	甘南	2005	26.0993	8.2742	5.395	12.4301	67.5	41.6941	4.21402	17.4917	9.12689	10.8614
38	甘南	2006	29.9537	8.8659	6.8177	14.2701	67.79	44.1763	4.43164	19.2349	9.4725	11.0372
38	甘南	2007	35.3661	10.1491	8.5423	16.6747	68.01	45.7261	4.41973	20.0742	9.79892	11.4333
38	甘南	2008	43.3693	12.844	10.8468	19.6785	68.03	48.76	4.66151	21.2199	10.588	12.2907
38	甘南	2009	57.6547	14.3099	13.4942	29.8506	68.08	50.148	4.8248	21.1622	11.4712	12.6899
38	甘南	2010	67.6898	15.8865	16.0437	35.7596	69	55.6993	5.10658	23.1938	12.7935	14.6054
38	甘南	2011	81.3356	18.9832	20.4801	41.8723	68.9	58.1064	5.27371	24.2696	13.6388	14.9243
38	甘南	2012	96.74	21.494	26.0277	49.2183	69.31	64.1763	5.36496	28.225	15.077	15.5093
38	甘南	2013	108.893	24.2381	28.55	56.1046	69.78	69.0776	4.97964	28.7321	21.0962	14.2697
38	甘南	2014	124.693	25.7823	28.3018	70.6091	70.18	72.0928	4.88934	30.0805	22.5466	14.5764
38	甘南	2015	126.542	27.006	20.7004	78.8352	70.5	73.2834	4.73228	28.5589	23.7049	16.2874
38	甘南	2016	135.952	29.1206	21.8467	84.9848	71.02	74.7739	5.085	26.3973	25.1642	18.1274
38	甘南	2017	141.416	33.1891	19.4707	88.7561	71.62	76.2137	5.14723	26.2797	25.9127	18.874
38	甘南	2018	155.727	36.8834	22.5424	96.3007	72.02	78.338	4.54226	26.2573	27.3833	20.1551
38	甘南	2019	218.349	41.721	33.2374	143.39	72.32	80.2612	4.54723	26.1249	28.677	20.912
38	甘南	2020	219.084	44.0512	29.1736	145.859	69.18	84.1145	4.78589	27.8547	29.2361	22.2378
38	甘南	2021	230.063	42.3428	28.65	159.07	69.1	86.6908	4.86276	28.9918	30.2362	22.6
39	兰州	2005	576.45	21.29	251.69	303.47	311.74	955.263	6.22201	709.695	170.431	68.9144
39	兰州	2006	649.42	22	293.32	334.1	313.64	1034.72	6.54332	780.738	177.411	70.0298
39	兰州	2007	746.32	24.25	340.66	381.41	319.28	1076.39	6.52574	814.542	182.775	72.5426
39	兰州	2008	868.14	24.72	405.36	438.06	322.28	1142.61	6.88272	861.288	196.46	77.9825
39	兰州	2009	938.85	25.9	438.95	474	323.59	1158.39	7.12383	858.774	211.972	80.5155
39	兰州	2010	1129.59	27.23	537.88	564.48	323.54	1276.63	7.53988	941.158	235.262	92.6695
39	兰州	2011	1391.66	30.8	669.76	691.1	323.29	1337.38	7.78663	984.714	250.184	94.6924
39	兰州	2012	1613.15	31.88	761.34	819.93	321.52	1529.21	7.92137	1145.6	277.29	98.4046
39	兰州	2013	1811.44	34.8	797.14	979.5	368.57	1648.59	7.35244	1166.33	384.374	90.5396
39	兰州	2014	1979.08	35.76	842.52	1100.8	374.67	1727.07	7.21912	1220.71	406.654	92.4852
39	兰州	2015	2103.75	37.09	831.98	1234.68	321.9	1686.12	6.98722	1158.9	416.891	103.341
39	兰州	2016	2208.99	40.31	790.42	1378.26	324.23	1626.69	7.50801	1069.99	434.173	115.016
39	兰州	2017	2446.74	42.79	886.66	1517.29	325.55	1638.96	7.59989	1064.8	446.806	119.753
39	兰州	2018	2661.92	44.29	946.01	1671.62	328.48	1661.44	6.70665	1064.57	462.289	127.882
39	兰州	2019	2839.14	51.67	947.17	1840.3	331.92	1679.68	6.71399	1059.03	481.26	132.684
39	兰州	2020	2888.48	57.43	935.155	1895.9	437.18	1765.4	7.06637	1129.38	487.865	141.096
39	兰州	2021	3232.45	62.5192	1115.07	2054.86	438.43	1825.79	7.17987	1175.66	499.564	143.394
40	韶关	2005	342.05	59.59	144.41	138.05	292.26	186.677	12.9913	90.9896	38.8261	43.8701
40	韶关	2006	400.556	63.42	185.176	151.96	292.94	209.981	12.1246	113.156	38.9255	45.7741
40	韶关	2007	471.701	66.94	228.641	176.12	288.49	234.775	10.9473	131.102	42.5841	50.142
40	韶关	2008	567.658	77.76	262.558	227.34	286.7	250.852	11.3367	138.403	49.1235	51.989
40	韶关	2009	578.758	81.53	236.488	260.74	285.04	263.744	11.2031	128.752	69.4251	54.3637
40	韶关	2010	683.096	95.9	285.376	301.82	283.02	287.738	11.7489	144.955	78.6551	52.379
40	韶关	2011	816.808	113.16	347.248	356.4	285	325.916	12.8094	161.689	85.8174	65.6001
40	韶关	2012	906.48	123.13	379.57	403.78	286.87	335.963	13.3642	167.409	88.7864	66.4035
40	韶关	2013	1010.07	131.3	428.258	450.51	289.27	329.102	13.5921	160.41	91.2905	63.8098
40	韶关	2014	1114.45	140.538	452.541	521.371	283.39	334.61	14.7644	159.464	95.6843	64.6978
40	韶关	2015	1150.89	151.683	431.974	567.233	283.47	340.611	15.6106	152.669	101.657	70.6749
40	韶关	2016	1219.38	167.61	447.395	604.377	283.95	327.033	17.0146	133.896	114.275	61.8472
40	韶关	2017	1246.15	148.59	421.873	675.686	284.47	329.381	15.1348	131.184	105.285	77.7775
40	韶关	2018	1344.86	155.996	451.23	737.635	284.78	358.859	16.3247	138.093	118.238	86.2034
40	韶关	2019	1319.09	174.412	444.091	700.586	285.07	295.045	16.0581	127.142	70.0683	81.7771
40	韶关	2020	1354.15	198.36	465.46	690.33	285.53	305.269	18.2827	136.946	65.1837	84.8566
40	韶关	2021	1554.18	215.33	573.18	765.67	286.01	321.522	19.4827	151.046	66.0437	84.9488
41	珠海	2005	632.09	19.33	339.18	273.58	141.57	309.601	4.21416	222.58	61.5563	21.2506
41	珠海	2006	747.71	21.05	413.57	313.09	144.99	350.521	4.02432	261.74	62.1015	22.6558
41	珠海	2007	895.89	25.97	494.65	375.27	147.44	387.716	4.24712	293.056	64.7866	25.6263
41	珠海	2008	995.25	29.08	542.49	423.68	151.12	389.264	4.23959	296.421	61.1996	27.4035
41	珠海	2009	1038.98	28.82	544.28	465.88	154.18	410.004	3.96018	314.227	62.4106	29.4058
41	珠海	2010	1209.35	32.36	662.76	514.23	156.157	442.121	3.96448	344.571	64.685	28.9003
41	珠海	2011	1406.28	36.55	765.75	603.98	156.8	469.927	4.13737	365.524	64.174	36.0916
41	珠海	2012	1505.76	39.02	778.36	688.38	158.26	457.594	4.23513	351.846	64.8793	36.6334
41	珠海	2013	1672.34	43.11	859.02	770.21	159.03	439.454	4.46271	327.542	72.3692	35.0803
41	珠海	2014	1879.35	43.9358	950.844	884.567	186.32	460.569	4.61572	340.424	72.9928	42.5368
41	珠海	2015	2039.74	45.108	1021.62	973.004	189.75	502.035	4.64233	366.011	84.0736	47.3086
41	珠海	2016	2243.4	43.528	1096.92	1102.96	195.98	476.84	4.04308	328.895	101.215	42.6864
41	珠海	2017	2698.9	48.8242	1310.91	1339.17	207.02	567.464	4.97302	408.967	96.9223	56.6018
41	珠海	2018	2943.81	50.09	1462.9	1430.83	220.9	631.872	5.24182	449.156	110.607	66.8668
41	珠海	2019	3449.04	57.3634	1541.89	1849.79	233.18	638.572	5.28145	447.881	118.518	66.8916
41	珠海	2020	3494.79	60.02	1523.71	1911.06	244.96	659.452	5.53199	460.468	120.652	72.7996
41	珠海	2021	3894.89	55.02	1640.6	2199.27	246.67	656.359	4.97812	448.638	129.479	73.2643
42	汕头	2005	641.69	44.52	332.34	264.83	494.45	358.927	9.70587	211.38	63.6211	74.2201
42	汕头	2006	737.38	44.48	387.831	305.07	497.19	390.552	8.50365	238.825	65.5332	77.6898
42	汕头	2007	850.106	47.14	449.886	353.08	506.79	428.867	7.70925	262.605	70.4689	88.0844
42	汕头	2008	955.555	52.84	529.646	373.07	514.78	462.829	7.70358	286.767	75.0101	93.3481
42	汕头	2009	1035.87	56.86	569.687	409.32	522.016	497.258	7.81318	326.767	63.1167	99.5606
42	汕头	2010	1208.97	64.53	678.22	466.22	539.62	527.286	7.90568	351.821	67.6904	99.8685
42	汕头	2011	1275.74	73.76	649.703	552.28	541.7	515.595	8.34946	308.038	74.5211	124.686
42	汕头	2012	1425.01	80.44	740.204	604.37	544.81	546.624	8.73074	333.802	77.9808	126.11
42	汕头	2013	1565.91	87.18	817.786	660.94	547.91	524.261	9.02479	313.306	81.0671	120.863
42	汕头	2014	1718.73	91.8824	905.783	721.066	544.66	539.215	9.65279	326.567	78.6504	124.346
42	汕头	2015	1870.11	96.7052	963.78	809.62	545.62	581.231	9.95251	349.275	85.969	136.034
42	汕头	2016	2082.35	107.231	1052.4	922.716	546.46	557.931	9.18915	317.605	112.112	119.024
42	汕头	2017	2351.86	103.385	1183.57	1064.91	547.51	650.606	10.5304	374.159	116.221	149.696
42	汕头	2018	2512.99	110.451	1277.14	1125.41	548.59	703.893	11.5585	397.534	128.741	166.059
42	汕头	2019	2695.42	120.878	1281.04	1293.5	549.31	656.44	11.1292	373.591	114.141	157.579
42	汕头	2020	2731.91	123.03	1304.89	1303.99	550.37	677.035	11.3396	393.954	108.177	163.564
42	汕头	2021	2931.12	125.05	1413.82	1392.25	553.04	668.668	11.3143	378.872	114.222	164.26
43	佛山	2005	2391.72	75.77	1439.43	876.52	580.03	1336.86	16.5187	964.981	268.299	87.0662
43	佛山	2006	2928.17	75.67	1842.35	1010.15	585.83	1573.39	14.4665	1187.75	279.624	91.5405
43	佛山	2007	3605.12	82.18	2327.72	1195.22	592.33	1838.59	13.4397	1403.99	318.217	102.952
43	佛山	2008	4420.96	95.18	2842.81	1482.97	657.44	2085.62	13.8764	1587.32	365.199	119.217
43	佛山	2009	4820.9	95.77	3037.69	1687.44	687.47	2253.32	13.1598	1806.17	302.872	131.117
43	佛山	2010	5651.51	105.4	3542.48	2003.63	719.911	2330.35	12.9127	1860.46	323.739	133.235
43	佛山	2011	6210.24	118.86	3870.95	2220.43	723.1	2332.02	13.4547	1867.52	284.608	166.44
43	佛山	2012	6613.03	130.53	4113.34	2369.16	726.18	2338.99	14.1674	1883.19	273.541	168.093
43	佛山	2013	7010.17	139.05	4340.36	2530.76	729.57	2132.16	14.3943	1685.94	270.89	160.935
43	佛山	2014	7441.6	133.754	4602.17	2705.68	849.6	2228.31	14.0516	1684.47	335.822	193.963
43	佛山	2015	8005.95	136.449	4841.5	3028	864.34	2380.93	14.0428	1786.28	365.112	215.498
43	佛山	2016	8630	145.307	5146.02	3338.68	874.77	2208.17	15.472	1569.85	432.313	190.534
43	佛山	2017	9400.76	133.648	5426.89	3840.22	899.99	2470	13.6128	1745.91	464.411	246.068
43	佛山	2018	9938.2	144.453	5616.32	4177.43	926.04	2606.98	15.1167	1793.3	518.246	280.314
43	佛山	2019	10755	156.924	6048.65	4549.48	943.14	2475.77	14.448	1867.8	322.974	270.555
43	佛山	2020	10820.6	164.12	6099.4	4557.05	951.88	2600.89	15.1268	1983.77	319.104	282.889
43	佛山	2021	12159.8	210.55	6810.18	5139.04	961.26	2620.31	19.0502	1958.33	357.429	285.507
44	江门	2005	801.519	72.47	425.389	303.66	410.29	450.509	15.7993	281.918	91.2048	61.5871
44	江门	2006	941.872	76.68	514.612	350.58	415.49	502.035	14.6596	329.056	93.3958	64.9235
44	江门	2007	1107.07	92.76	615.657	398.65	421.32	559.603	15.1699	369.386	101.819	73.229
44	江门	2008	1266.22	103.38	737.488	425.35	428.48	611.888	15.0718	410.501	108.616	77.6988
44	江门	2009	1340.89	104.35	777.457	459.08	436.64	657.86	14.3388	459.451	100.793	83.2775
44	江门	2010	1570.41	117.03	872.204	581.18	445.079	674.698	14.3375	456.592	121.396	82.3716
44	江门	2011	1830.63	138.36	997.264	695.01	446.55	715.038	15.662	479.679	116.911	102.785
44	江门	2012	1880.39	149.51	960.82	770.06	448.27	671.876	16.2274	437.786	114.099	103.764
44	江门	2013	2000.18	158.81	1013.03	828.34	449.76	621.715	16.4399	391.669	114.394	99.2122
44	江门	2014	2083.08	168.016	1021.94	893.124	455.94	601.341	17.6511	371.863	107.736	104.091
44	江门	2015	2240.38	174.504	1085.08	980.795	458.02	647.571	17.9592	397.42	117.998	114.194
44	江门	2016	2419.14	188.968	1151.12	1079.05	461.85	610.967	21.6696	349.641	139.06	100.596
44	江门	2017	2690.66	187.347	1325.37	1177.94	465.12	694.77	19.0823	424.044	124.475	127.169
44	江门	2018	2900.84	201.69	1408.58	1290.57	470.38	741.308	21.1065	446.742	131.075	142.385
44	江门	2019	3148.07	254.233	1353.97	1539.87	475.32	705.151	23.4073	402.249	143.142	136.353
44	江门	2020	3202.3	274.48	1334.58	1593.24	480.41	715.389	25.2986	413.93	133.387	142.773
44	江门	2021	3602.06	294.89	1641.44	1665.73	483.51	752.16	26.6812	450.608	131.262	143.609
45	湛江	2005	664.562	145	296.811	222.75	668.95	384.648	31.6117	191.22	61.4028	100.414
45	湛江	2006	770.177	166.05	360.767	243.36	669.85	422.994	31.7453	224.617	61.9626	104.669
45	湛江	2007	892.556	200.71	414.076	277.77	688.48	459.835	32.824	240.841	66.5064	119.664
45	湛江	2008	1096.21	236.84	490.884	368.49	691.12	500.337	34.5291	263.526	76.9575	125.325
45	湛江	2009	1156.66	249.29	445.923	461.45	693.441	559.409	34.2551	248.695	144.203	132.255
45	湛江	2010	1405.06	289.31	577.598	538.15	700.377	649.016	35.4439	297.632	186.32	129.62
45	湛江	2011	1700.23	344.15	710.427	645.65	706.9	726.957	38.957	335.852	189.437	162.711
45	湛江	2012	1860.21	384.97	723.094	752.15	710.92	735.989	41.7836	323.466	206.179	164.561
45	湛江	2013	2060.01	421.44	814.327	824.24	716.71	712.833	43.6271	309.51	201.597	158.098
45	湛江	2014	2263.92	429.382	899.085	935.457	699.17	679.422	45.1091	321.508	153.184	159.62
45	湛江	2015	2384.61	454.675	912.647	1017.29	698.78	698.977	46.7933	326.74	151.224	174.22
45	湛江	2016	2588.51	497.585	989.963	1100.97	698.49	667.387	47.0987	296.539	171.611	152.138
45	湛江	2017	2812.67	491.17	1064.76	1256.74	698.3	753.457	50.0285	332.807	179.698	190.924
45	湛江	2018	3016.73	533.61	1094.96	1388.16	698.23	800.49	55.8413	335.714	197.579	211.355
45	湛江	2019	3072.89	585.235	1063.17	1424.49	698.16	751.855	53.8826	302.537	195.156	200.279
45	湛江	2020	3108.2	622.06	1059.78	1426.36	698.07	743.906	57.3347	311.41	167.702	207.459
45	湛江	2021	3566.22	640.94	1379.47	1545.81	703.09	800.461	57.9912	362.746	170.896	208.827
46	茂名	2005	748.62	167.04	269.75	311.83	584.04	369.408	36.4166	164.635	80.6883	87.6681
46	茂名	2006	880.013	180.25	355.883	343.88	595.3	436.567	34.46	213.551	95.535	93.0202
46	茂名	2007	1024.6	198.34	422.379	403.88	597.88	482.392	32.4364	240.007	106.032	103.917
46	茂名	2008	1205.52	229.5	506.481	469.54	593.43	532.799	33.459	267.682	124.048	107.61
46	茂名	2009	1231.25	240.44	460.792	530.02	587.81	514.681	33.0391	264.908	104.625	112.109
46	茂名	2010	1492.09	274.52	590.763	626.81	582.64	558.576	33.6319	306.901	110.212	107.83
46	茂名	2011	1745.31	319.27	696.66	729.38	588.26	618.482	36.1406	331.903	115.035	135.403
46	茂名	2012	1936.18	344.12	789.549	802.51	596.76	651.453	37.3499	356.934	119.034	138.136
46	茂名	2013	2160.16	373.15	893.351	893.66	601.25	639.189	38.6281	342.81	125.122	132.629
46	茂名	2014	2349.4	364.185	975.112	1010.1	592.55	650.385	38.2598	351.615	125.232	135.279
46	茂名	2015	2446.23	387.405	1000.75	1058.08	592.62	669.92	39.8702	361.511	120.787	147.752
46	茂名	2016	2637.38	435.942	1059.31	1142.12	593.72	634.712	47.68	318.808	138.906	129.318
46	茂名	2017	2905.2	470.232	1132.37	1302.6	598.52	687.622	47.8958	355.995	120.088	163.643
46	茂名	2018	3093.34	495.32	1179.8	1418.22	605.95	738.455	51.8343	365.161	138.038	183.422
46	茂名	2019	3253.15	581.595	1125.7	1545.86	612.26	722.603	53.5475	302.138	191.281	175.637
46	茂名	2020	3280.07	648.68	1033.19	1598.2	618	712.532	59.7882	282.732	186.349	183.663
46	茂名	2021	3698.87	648.85	1320.01	1730.01	621.97	772.751	58.7069	332.381	196.929	184.733
47	肇庆	2005	455.512	141.77	113.382	200.36	367.6	194.335	30.9075	68.152	40.0965	55.1791
47	肇庆	2006	516.094	147.82	149.434	218.84	370.14	215.887	28.2601	88.4114	41.3787	57.8372
47	肇庆	2007	593.092	139.52	201.592	251.98	378.31	248.226	22.817	113.277	46.3781	65.7535
47	肇庆	2008	768.363	162.14	278.193	328.03	380.62	323.037	23.6385	139.356	91.0221	69.0201
47	肇庆	2009	862.002	165.35	319.672	376.98	383.766	339.934	22.7209	177.582	66.4387	73.1931
47	肇庆	2010	1085.86	190.26	456.662	438.94	392.222	403.207	23.3091	234.849	72.4593	72.5894
47	肇庆	2011	1324.41	226.4	587.291	510.72	395.1	466.81	25.6279	278.37	71.8693	90.9425
47	肇庆	2012	1462.34	238.63	669.303	554.41	398.23	497.395	25.9003	302.113	77.2006	92.1807
47	肇庆	2013	1660.07	262.38	791.102	606.59	402.21	498.111	27.1613	304.229	77.9974	88.7232
47	肇庆	2014	1846.14	270.19	924.694	651.261	399.01	538.266	28.3851	335.847	82.9407	91.0938
47	肇庆	2015	1971.23	288.294	991.446	691.486	400.3	575.754	29.67	362.595	83.6867	99.803
47	肇庆	2016	2085.23	317.072	1000.64	767.52	401.75	532.081	33.6894	303.796	107.091	87.5052
47	肇庆	2017	2111.33	326.623	772.851	1011.86	403.88	510.648	33.2684	244.901	122.052	110.426
47	肇庆	2018	2203.12	347.862	775.967	1079.29	406.58	539.653	36.4031	242.58	137.597	123.072
47	肇庆	2019	2249.58	386.018	926.234	937.33	409.24	532.954	35.5407	271.708	108.308	117.397
47	肇庆	2020	2312.43	437.27	902.97	972.19	411.69	544.192	40.3028	277.799	103.74	122.35
47	肇庆	2021	2650.34	458.46	1101.84	1090.04	412.97	577.624	41.4807	301.288	112.198	122.658
48	惠州	2005	806.65	75.11	458.45	273.09	370.69	437.72	16.3748	298.862	66.84	55.6429
48	惠州	2006	934.957	78.05	545.497	311.41	375.99	488.799	14.9215	344.199	70.9265	58.7514
48	惠州	2007	1104.98	78.24	651.299	375.44	387.5	546.325	12.7953	385.38	80.7995	67.3508
48	惠州	2008	1322.24	90.66	759.44	472.14	418.65	599.714	13.2174	415.85	94.7303	75.9163
48	惠州	2009	1414.7	90.29	788.963	535.45	435.08	668.232	12.4068	457.356	115.49	82.9799
48	惠州	2010	1729.95	102.38	1019.57	608	460.115	751.54	12.5427	531.453	122.39	85.1543
48	惠州	2011	2093.08	116.51	1223.25	753.32	463.36	851.504	13.1887	584.98	146.682	106.654
48	惠州	2012	2367.55	124.56	1377.23	865.76	467.4	918.375	13.5194	625.638	171.025	108.192
48	惠州	2013	2678.35	136.67	1550.59	991.09	470	890.111	14.148	598.321	173.965	103.677
48	惠州	2014	3000.6	141.09	1697.24	1162.27	537.66	888.313	14.8224	617.504	133.24	122.748
48	惠州	2015	3140.8	151.539	1726.91	1262.35	550.41	921.01	15.5958	632.057	136.128	137.229
48	惠州	2016	3412.98	171.662	1838.35	1402.98	562.73	856.756	17.0879	558.421	158.679	122.568
48	惠州	2017	3831.57	166.574	2018.19	1646.81	572.22	961.488	16.9665	644.672	143.398	156.452
48	惠州	2018	4104.11	175.978	2162.63	1765.5	584.72	1036.29	18.4158	684.838	156.035	176.996
48	惠州	2019	4179.15	205.498	2170.86	1802.79	597.23	997.386	18.9202	657.119	150.021	171.325
48	惠州	2020	4223.53	219.09	2136.11	1868.33	605.72	1011.98	20.1933	675.795	135.98	180.014
48	惠州	2021	4978.83	232.54	2654.23	2092.06	606.6	1087.32	21.0398	741.538	144.571	180.168
49	梅州	2005	315.65	72.56	130.53	112.56	411.84	179.684	15.8189	76.1699	25.8755	61.8198
49	梅州	2006	349.243	77.58	153.363	118.3	412.09	189.521	14.8317	86.3112	23.9854	64.3923
49	梅州	2007	410.624	87.76	178.134	144.73	415.01	208.306	14.3522	95.2544	26.5669	72.1323
49	梅州	2008	487.577	104.75	202.987	179.84	416.29	220.156	15.2716	100.123	29.2734	75.4883
49	梅州	2009	519.286	109.124	206.37	203.792	417.723	240.123	14.9948	108.253	37.2059	79.6696
49	梅州	2010	612.852	124.24	252.421	236.19	424.465	261.799	15.2208	126.511	41.5112	78.5565
49	梅州	2011	707.537	143.99	282.657	280.89	426.8	290.313	16.2993	129.189	46.5859	98.2391
49	梅州	2012	744.747	157.17	269.137	318.44	429.41	283.858	17.0588	118.312	49.0892	99.3981
49	梅州	2013	800.01	164.71	289.57	345.73	430.7	268.916	17.0506	108.202	48.6552	95.0078
49	梅州	2014	886.842	174.73	331.469	380.642	410.53	266.655	18.3564	116.259	38.3149	93.7238
49	梅州	2015	960.936	188.489	352.992	419.455	407.01	286.202	19.3985	123.992	41.3359	101.476
49	梅州	2016	1046.74	207.015	370.302	469.425	403.76	266.901	18.4702	109.66	50.8279	87.943
49	梅州	2017	1076.59	187.761	359.455	529.378	400.02	283.675	19.1246	109.478	45.7017	109.37
49	梅州	2018	1111.36	196.17	357.87	557.32	395.51	295.726	20.5288	106.317	49.1587	119.722
49	梅州	2019	1187.25	219.034	371.075	597.141	391.96	285.234	20.1665	100.011	52.6161	112.44
49	梅州	2020	1208.15	244.96	367.4	595.79	387.1	284.484	22.5777	101.581	45.2824	115.042
49	梅州	2021	1308.19	251.35	409.31	647.53	387.69	284.738	22.7417	100.231	46.6169	115.149
50	汕尾	2005	210.95	50.6	83.82	76.53	279.87	116.758	11.0314	50.5782	13.1383	42.0103
50	汕尾	2006	247.559	55.88	105.358	86.32	280.74	132.161	10.6831	62.5025	15.1076	43.8678
50	汕尾	2007	291.243	53.77	135.453	102.02	288.81	150.228	8.79352	75.8035	15.4337	50.1976
50	汕尾	2008	352.094	62.88	162.334	126.88	291.84	162.467	9.16732	83.781	16.5977	52.9211
50	汕尾	2009	390.038	67.57	173.628	148.84	293.125	184.423	9.28485	93.5649	25.6671	55.9057
50	汕尾	2010	465.084	77.59	212.684	174.81	287.34	198.344	9.50568	107.473	28.1867	53.1786
50	汕尾	2011	550.555	89.99	258.515	202.05	295.5	228.637	10.1867	120.567	29.8663	68.017
50	汕尾	2012	610.409	99.28	284.179	226.95	296.9	240.308	10.7756	128.095	32.7117	68.7252
50	汕尾	2013	671.754	108.26	315.684	247.81	298.62	231.555	11.207	121.038	33.4372	65.8723
50	汕尾	2014	717.198	109.857	333.389	273.953	279.26	226.771	11.5411	120.469	31.0065	63.7549
50	汕尾	2015	762.301	118.037	348.938	295.325	277.06	241.432	12.1479	126.767	33.4401	69.0768
50	汕尾	2016	829.122	129.747	369.322	330.053	274.87	232.763	12.8655	111.623	48.4048	59.8694
50	汕尾	2017	852.232	124.424	384.917	342.891	272.55	244.495	12.6732	122.07	35.2326	74.5185
50	汕尾	2018	921.701	134.03	407.961	379.71	270.5	265.267	14.026	127.339	42.0213	81.8808
50	汕尾	2019	1081.55	152.272	404.384	524.892	268.85	244.722	14.0197	116.299	37.2795	77.1241
50	汕尾	2020	1124.7	159.64	409.16	555.9	266.94	255.253	14.7139	123.326	37.8816	79.3318
50	汕尾	2021	1288.59	175.08	499.51	614	268.69	273.027	15.841	132.373	45.0084	79.8045
51	河源	2005	205.01	42.42	80.66	81.93	278.24	116.609	9.24805	48.2101	17.3857	41.7656
51	河源	2006	264.308	44.33	125.528	94.45	278.52	145.878	8.47497	75.4005	18.4818	43.5209
51	河源	2007	328.093	43.98	175.223	108.89	274.96	174.431	7.19247	100.059	19.3893	47.7904
51	河源	2008	398.936	52.76	216.576	129.6	285.48	198.701	7.69192	116.05	23.1913	51.7678
51	河源	2009	405.496	53.2792	210.865	141.351	287.122	205.124	7.32114	120.492	22.5498	54.7609
51	河源	2010	475.148	60.44	244.448	170.26	295.82	213.566	7.40461	126.863	24.5501	54.748
51	河源	2011	579.287	72.39	306.547	200.35	298.2	248.383	8.19438	146.32	25.2304	68.6385
51	河源	2012	615.252	78.22	299.702	237.33	301.01	241.368	8.48979	135.518	27.683	69.6766
51	河源	2013	680.335	83.08	337.105	260.15	303.76	233.195	8.60036	129.325	28.2634	67.0062
51	河源	2014	769.181	87.5738	362.274	319.333	293.23	242.691	9.20014	130.735	35.8109	66.9443
51	河源	2015	810.277	94.0142	370.513	345.75	291.24	253.558	9.67556	133.971	37.299	72.6121
51	河源	2016	898.929	100.811	391.63	406.488	289.13	238.011	11.3025	117.853	45.8805	62.9754
51	河源	2017	946.395	102.456	376.757	467.183	287.38	250.693	10.4357	117.901	43.7827	78.5732
51	河源	2018	1006.25	107.74	385.85	512.66	285.89	264.32	11.2748	118.448	48.0582	86.5394
51	河源	2019	1080.14	121.173	371.92	587.044	284.83	237.644	11.1564	104.877	39.902	81.7082
51	河源	2020	1102.85	136.91	374.78	591.16	283.56	244.087	12.6189	110.556	36.6403	84.2711
51	河源	2021	1274.07	153.81	463.24	657.02	284.09	261.958	13.9165	120.999	42.6647	84.3785
52	阳江	2005	293.5	80.16	110.02	103.32	232.14	142.114	17.4758	66.9057	22.8867	34.8457
52	阳江	2006	339.313	87.69	129.623	122	233.29	156.465	16.7645	76.8587	26.3888	36.4534
52	阳江	2007	407.859	102.43	159.65	145.78	235.93	178.724	16.7514	90.1459	30.8204	41.0066
52	阳江	2008	475.408	115.51	196.158	163.74	236.54	198.307	16.8403	102.742	35.8312	42.8932
52	阳江	2009	527.265	122.33	215.185	189.75	237.191	214.855	16.8095	118.056	34.7515	45.238
52	阳江	2010	639.834	140.28	271.624	227.93	242.533	239.03	17.1859	138.521	38.4367	44.8861
52	阳江	2011	766.835	160.33	338.985	267.52	244.5	287.163	18.149	158.574	54.1624	56.278
52	阳江	2012	887.031	176.02	408.931	302.08	247	314.735	19.1047	182.232	56.2235	57.1746
52	阳江	2013	1039.84	192.92	513.78	333.14	247.96	331.052	19.9709	195.237	61.1472	54.6973
52	阳江	2014	1168.85	192.976	561.57	414.301	250.66	348.159	20.2733	201.147	69.5133	57.2256
52	阳江	2015	1250.3	205.328	564.375	480.593	252.06	383.902	21.1315	204.022	95.9055	62.8437
52	阳江	2016	1271.06	219.02	521.136	530.899	254.02	336.169	18.2975	157.957	104.586	55.3281
52	阳江	2017	1311.76	211.458	484.801	615.497	255.73	360.995	21.5382	153.853	115.684	69.9197
52	阳江	2018	1350.6	219.287	464.197	667.121	257.26	372.414	22.9479	145.266	126.328	77.8731
52	阳江	2019	1292.45	247.045	446.329	599.071	259.09	296.663	22.7455	130.294	69.2994	74.3243
52	阳江	2020	1360.87	263.59	485.53	611.75	260.59	320.253	24.2948	152.21	66.3033	77.4447
52	阳江	2021	1516.17	249	592.82	674.35	262.07	338.311	22.5291	164.171	73.7726	77.8383
53	清远	2005	323.16	71.54	126.79	124.83	359.37	169.527	15.5965	76.6952	23.2911	53.9437
53	清远	2006	432.228	78.0854	206.42	147.722	361.55	223.619	14.9283	125.684	26.5122	56.495
53	清远	2007	593.952	84.0032	322.749	187.2	365.58	295.218	13.7378	187.573	30.3657	63.5409
53	清远	2008	746.62	99.56	429.37	217.69	366.58	349.663	14.5149	231.872	36.8019	66.4741
53	清远	2009	861.592	101.85	485.291	274.451	367.703	429.968	13.9952	276.049	69.7943	70.1296
53	清远	2010	1088.18	119.981	616.375	351.827	370.385	490.993	14.6991	319.31	88.4359	68.5479
53	清远	2011	1003.04	139.33	448.478	415.23	373.8	403.731	15.7718	211.586	90.3335	86.0398
53	清远	2012	1025.04	152.78	416.575	455.68	376.6	388.395	16.5823	186.225	98.4129	87.1739
53	清远	2013	1093.04	167.67	430.724	494.65	379.11	359.355	17.357	163.884	94.4871	83.6276
53	清远	2014	1197.92	175.576	493.246	529.095	383.99	380.231	18.4453	177.345	96.7759	87.6647
53	清远	2015	1278.99	192.523	485.941	600.531	386.29	394.032	19.8137	175.535	102.373	96.31
53	清远	2016	1388.89	213.67	509.477	665.745	388.32	378.085	22.3251	153.922	117.259	84.58
53	清远	2017	1470.67	218.903	502.484	749.285	390.66	408.345	22.2965	158.727	120.511	106.811
53	清远	2018	1581.61	231.3	544.31	806	393.12	446.206	24.2051	169.684	133.319	118.998
53	清远	2019	1698.56	263.791	564.923	869.847	395.48	374.029	24.2873	163.795	72.4971	113.45
53	清远	2020	1777.51	297.97	586.79	892.75	397.4	390.856	27.4636	177.463	67.8267	118.103
53	清远	2021	2007.71	303.81	794.53	909.37	398.28	431.241	27.4882	218.79	66.6683	118.295
54	东莞	2005	2190.67	19.62	1236.27	934.78	656.07	1044.75	4.27739	829.194	112.799	98.4803
54	东莞	2006	2626.51	11.76	1527.28	1087.47	685.66	1209.82	2.24827	982.446	117.986	107.14
54	东莞	2007	3151.92	11.9	1790.98	1349.04	717.02	1333.41	1.94612	1077.61	129.236	124.624
54	东莞	2008	3753.64	12.3	1954.17	1787.17	750.6	1360.88	1.79323	1084.78	138.206	136.111
54	东莞	2009	3763.91	14.79	1823.08	1926.04	786.08	1453.8	2.03231	1074.58	227.27	149.924
54	东莞	2010	4246.46	16.57	2160.82	2069.07	822.477	1510.39	2.03002	1133.6	222.55	152.217
54	东莞	2011	4735.4	17.88	2366.2	2351.32	825.48	1588.1	2.02397	1142.37	253.699	190.006
54	东莞	2012	5010.17	18.76	2375.63	2615.78	829.23	1560.77	2.03616	1087.78	279.001	191.947
54	东莞	2013	5490.02	20.09	2518.87	2951.06	831.66	1452.51	2.0797	978.161	288.816	183.455
54	东莞	2014	5887.25	20.3493	2800.35	3066.55	995.73	1576.26	2.13781	1025.46	321.335	227.325
54	东莞	2015	6282.18	21.025	2929.16	3332	999.57	1669.26	2.16381	1082.12	335.769	249.213
54	东莞	2016	6835.07	24.1986	3180.62	3630.25	1016.58	1591.4	2.54695	971.402	396.027	221.421
54	东莞	2017	7588.04	22.85	3669.18	3896.01	1038.22	1845.58	2.3274	1183.55	375.841	283.862
54	东莞	2018	8285.12	25.04	4033.74	4226.34	1043.77	2015.04	2.62039	1291.61	404.863	315.951
54	东莞	2019	9488.78	28.4779	5367.78	4092.52	1045.5	2344.67	2.62196	1671.08	371.045	299.919
54	东莞	2020	9656.23	30.27	5199.13	4426.83	1048.36	2372.78	2.78996	1703.3	355.128	311.562
54	东莞	2021	10861	34.66	6325.07	4501.28	1053.68	2528.26	3.13598	1842.32	369.85	312.957
55	中山	2005	885.78	30.81	539.38	315.59	243.46	457.017	6.71694	359.102	54.6535	36.5449
55	中山	2006	1036.31	31.64	638.504	366.17	254.86	513.459	6.04891	408.066	59.5194	39.8239
55	中山	2007	1238.05	38.02	753.378	446.65	268.68	570.229	6.21777	451.101	66.2107	46.6989
55	中山	2008	1457.35	44.33	850.63	562.39	281.95	598.183	6.4629	470.864	69.729	51.1277
55	中山	2009	1566.4	45.26	904.411	616.73	296.53	676.733	6.21921	530.913	83.0453	56.5552
55	中山	2010	1850.65	50.74	1074.1	725.81	312.271	714.542	6.21624	561.566	88.9675	57.7926
55	中山	2011	2193.2	58.45	1223.24	911.51	314.23	758.126	6.6164	587.647	91.5345	72.3282
55	中山	2012	2441.05	62.17	1353.64	1025.24	315.5	795.838	6.74776	617.337	98.7227	73.0307
55	中山	2013	2638.93	66.87	1463.71	1108.35	317.39	743.515	6.92232	567.152	99.4276	70.0128
55	中山	2014	2823.2	66.9898	1560.95	1195.26	387.48	781.308	7.03767	570.196	115.613	88.4615
55	中山	2015	3010.29	66.4811	1632.96	1310.85	396.96	829.165	6.84196	601.305	122.047	98.9703
55	中山	2016	3203.04	68.2565	1677.52	1457.26	407.69	753.744	6.67307	511.102	147.17	88.799
55	中山	2017	3431.09	55.6391	1725.75	1649.71	418.04	801.746	5.66716	553.739	128.043	114.297
55	中山	2018	3633.53	61.59	1781.06	1790.88	428.82	838.864	6.44528	566.526	136.089	129.805
55	中山	2019	3102.18	62.6033	1522.9	1516.68	438.73	710.53	5.76389	468.09	110.819	125.857
55	中山	2020	3152.69	71.57	1557.87	1523.25	443.11	747.762	6.59654	503.156	106.322	131.688
55	中山	2021	3567.06	90.81	1762.67	1713.58	446.69	762.411	8.21634	504.703	116.82	132.673
56	潮州	2005	284.14	32.64	152.42	99.08	252.01	168.364	7.1159	99.1354	24.2844	37.8283
56	潮州	2006	330.008	31.38	185.458	113.17	253.37	187.262	5.9992	117.326	24.3459	39.591
56	潮州	2007	380.214	28.59	218.154	133.47	256.83	208.333	4.67559	130.193	28.8248	44.6392
56	潮州	2008	442.223	33.88	251.353	156.99	259.78	222.236	4.93939	138.792	31.3968	47.1074
56	潮州	2009	480.181	35.55	263.871	180.76	262.7	242.583	4.88495	154.569	33.0262	50.1031
56	潮州	2010	559.244	40.34	309.334	209.57	267.214	252.072	4.94212	161.6	36.0761	49.4539
56	潮州	2011	647.216	45.97	352.926	248.32	268.4	276.043	5.2037	169.111	39.9497	61.7792
56	潮州	2012	706.66	49.44	388.74	268.48	270	288.437	5.36608	176.953	43.62	62.4985
56	潮州	2013	780.347	54.94	435.927	289.48	271.21	275.915	5.68734	168.301	42.1006	59.826
56	潮州	2014	850.221	60.785	466.145	323.291	268.49	277.865	6.38583	169.463	40.7203	61.2961
56	潮州	2015	910.11	64.2699	484.28	361.56	259.76	286.341	6.6144	177.071	37.8918	64.7635
56	潮州	2016	978.051	70.4059	504.002	403.643	259.46	263.367	8.45358	152.885	45.515	56.513
56	潮州	2017	1014.07	70.5627	506.849	436.655	259.09	281.108	7.18721	161.452	41.63	70.8383
56	潮州	2018	1067.28	76.1741	518.432	472.672	258.81	296.028	7.97148	162.94	46.7747	78.3422
56	潮州	2019	1081.29	99.0252	528.7	453.564	258.29	289.424	9.11726	161.098	45.1137	74.0948
56	潮州	2020	1097.32	106.61	519.45	471.26	256.66	297.288	9.82614	166.29	44.8951	76.2767
56	潮州	2021	1245.17	115.04	602.4	527.73	257.46	306.874	10.4086	171.204	48.7922	76.4691
57	揭阳	2005	423.988	65.2	212.128	146.66	559.69	267.736	14.2144	137.149	32.3594	84.013
57	揭阳	2006	480.222	67.9113	245.712	166.599	563.42	285.959	12.9832	153.035	31.9024	88.0387
57	揭阳	2007	584.869	75.9489	313.528	195.392	576.74	331.812	12.4206	183.647	35.5026	100.242
57	揭阳	2008	721.981	88.3468	394.13	239.503	578.45	370.887	12.8801	213.943	39.1702	104.894
57	揭阳	2009	801.381	89.7653	428.717	282.898	581.181	409.892	12.3347	246.179	40.533	110.845
57	揭阳	2010	969.818	100.863	537.791	331.164	588.304	446.222	12.3569	279.116	45.8709	108.879
57	揭阳	2011	1163.38	115.252	658.575	389.556	591.5	509.099	13.0462	313.915	45.9886	136.149
57	揭阳	2012	1306.17	123.145	746.853	436.172	595.59	538.731	13.3658	338.636	48.8649	137.865
57	揭阳	2013	1465.36	129.78	845.526	490.052	599.47	523.921	13.4347	325.798	52.4518	132.237
57	揭阳	2014	6704.73	134.993	903.106	5666.63	581.62	611.135	14.1818	327.499	136.671	132.784
57	揭阳	2015	1664.39	141.33	865.09	657.972	578.54	535.624	14.5451	314.514	62.3229	144.242
57	揭阳	2016	1804.26	154.638	856.35	793.271	576.6	483.338	15.1009	258.712	83.9359	125.589
57	揭阳	2017	1842.87	156.985	771.949	913.94	570.62	493.997	15.9898	243.251	78.742	156.014
57	揭阳	2018	1902.09	164.749	704.378	1032.97	565.81	494.407	17.2407	217.51	88.3845	171.272
57	揭阳	2019	2101.77	186.617	818.888	1096.27	563.42	517.937	17.1819	244.069	95.0592	161.626
57	揭阳	2020	2102.32	204.4	774.95	1122.97	557.87	524.064	18.8394	243.231	96.2003	165.793
57	揭阳	2021	2265.63	205.5	831.72	1228.41	561.68	528.325	18.5933	232.978	109.928	166.827
58	云浮	2005	202.461	63.4217	73.6946	65.3446	233.99	109.642	13.8267	45.2888	15.4036	35.1234
58	云浮	2006	230.965	65.0048	93.0268	72.9339	234.21	119.99	12.4276	55.9715	14.9938	36.5971
58	云浮	2007	274.81	73.3977	117.92	83.4917	233.34	135.41	12.0034	67.5061	15.3435	40.5565
58	云浮	2008	322.257	83.2734	137.038	101.946	234.01	150.861	12.1405	72.8114	23.4744	42.4344
58	云浮	2009	341.171	83.1902	137.937	120.045	233.413	151.786	11.4312	76.8781	18.9596	44.5174
58	云浮	2010	396.951	92.4554	158.915	145.58	236.294	157.271	11.3269	81.2581	20.9545	43.7314
58	云浮	2011	472.84	108.042	191.204	173.594	237.9	178.635	12.2301	89.6419	22.0045	54.7589
58	云浮	2012	526.29	111.602	201.995	212.693	241.65	181.36	12.113	89.8604	23.4499	55.9362
58	云浮	2013	598.699	116.492	241.624	240.583	242.84	182.92	12.0592	91.6618	25.6307	53.5679
58	云浮	2014	649.964	123.185	273.158	253.621	236.59	192.816	12.9413	97.4205	28.4404	54.0134
58	云浮	2015	701.89	129.436	280.085	292.369	237.05	204.691	13.321	99.9984	32.2701	59.1014
58	云浮	2016	765.055	135.093	294.394	335.568	237.98	200.151	15.4287	88.0309	44.8567	51.8344
58	云浮	2017	812.394	142.649	278.875	390.87	238.07	211.904	14.5296	86.3769	45.9065	65.0912
58	云浮	2018	864.84	154.79	279.61	430.44	238.09	223.148	16.1985	84.7932	50.0861	72.0703
58	云浮	2019	922.194	172.504	286.307	463.383	238.33	224.361	15.8824	82.8752	57.2342	68.3689
58	云浮	2020	1002.41	193.1	312.03	497.28	238.37	235.171	17.7978	93.226	53.306	70.8411
58	云浮	2021	1139.17	209.96	378.1	551.11	239.33	247.459	18.9968	100.609	56.7682	71.0842
59	深圳	2005	5035.77	9.7385	2709.69	2316.34	827.75	2412.73	2.12311	1798.21	488.154	124.251
59	深圳	2006	5920.66	6.8851	3144.97	2768.81	871.1	2663.81	1.31629	2004.92	521.45	136.116
59	深圳	2007	6925.23	7.7374	3513.52	3403.97	912.37	2849.54	1.26537	2096.06	593.636	158.578
59	深圳	2008	7892.26	8.3804	3979.9	3903.97	954.28	2993.56	1.22178	2192.78	626.516	173.045
59	深圳	2009	8524.3	6.9599	4009.57	4507.77	995.01	3206.95	0.956365	2334.87	681.352	189.772
59	深圳	2010	10079.8	6.8391	4737.98	5335.01	1037.2	3409.92	0.83787	2466.32	750.803	191.957
59	深圳	2011	11934.5	6.9491	5612.86	6314.65	1122.94	3720.26	0.786622	2683.56	777.445	258.474
59	深圳	2012	13507.5	6.8164	6055.91	7444.74	1195.85	3844.12	0.739834	2747.08	819.493	276.811
59	深圳	2013	15245.3	6.3504	6675.8	8563.15	1257.17	3702.65	0.657387	2566.84	857.839	277.318
59	深圳	2014	16805	5.7579	7241.8	9557.43	1317.86	3772.91	0.604901	2628.39	843.051	300.867
59	深圳	2015	18443.3	7.2084	7693.9	10742.2	1408.05	4082.16	0.741859	2813.24	917.122	351.056
59	深圳	2016	20688.4	8.284	8326.79	12353.4	1495.35	4036.83	1.95393	2526.29	1182.89	325.702
59	深圳	2017	23276	19.5721	9333.21	13923.2	1587.31	4484.49	1.99353	2977.49	1071.02	433.99
59	深圳	2018	25248.2	22.0935	9978.46	15247.6	666.12	4525.29	2.31204	3144.74	1176.59	201.636
59	深圳	2019	26949.2	25.195	10517.9	16406.1	1710.4	4991.81	2.31971	3170.63	1328.2	490.657
59	深圳	2020	27691	25.79	10474.7	17190.4	1763.38	5062.8	2.37704	3325.94	1210.43	524.058
59	深圳	2021	30683.1	26.59	11356.9	19299.7	1768.16	5035.82	2.40582	3199.14	1309.11	525.167
60	广州	2005	5187.85	130.216	2067	2990.63	949.68	2513.28	28.3886	1323.95	1018.39	142.553
60	广州	2006	6124.2	128.502	2468.95	3526.75	975.46	2781.21	24.5669	1529.05	1075.16	152.423
60	广州	2007	7202.95	149.525	2866.59	4186.84	1004.58	3050.46	24.4532	1672.4	1179	174.605
60	广州	2008	8371.59	154.866	3280.58	4936.14	1018.2	3096.44	22.578	1766.58	1122.65	184.636
60	广州	2009	9153.63	155.86	3467.05	5530.71	1033.45	3430.1	21.4168	1976.2	1235.37	197.102
60	广州	2010	10649.7	168.62	4062.36	6418.75	1270.96	3709.36	20.658	2095.76	1357.72	235.219
60	广州	2011	12216.7	180.045	4649.71	7386.97	1275.14	3904.61	20.3807	2199.15	1391.58	293.507
60	广州	2012	13221.6	185.441	4800.1	8236.05	1283.89	3953.46	20.1273	2155.32	1480.82	297.19
60	广州	2013	15069.9	196.134	5337.99	9535.82	1292.68	3836.53	20.3036	2035.52	1495.56	285.151
60	广州	2014	16148.4	200.813	5660.3	10287.3	1308.05	3881.74	21.0966	2036.89	1525.13	298.627
60	广州	2015	17360.8	206.522	5790.64	11363.7	1594.95	4135.03	21.2544	2094.1	1622.02	397.654
60	广州	2016	18592.8	216.032	5846.54	12530.2	1678.38	4099.82	22.5162	1761.71	1950.02	365.568
60	广州	2017	19909.7	220.452	5938.68	13750.6	1746.27	4179.82	22.4543	1873.01	1806.91	477.451
60	广州	2018	21042	229.177	6149.53	14663.3	1798.13	4144.66	23.9829	1912.22	1664.15	544.297
60	广州	2019	23671.2	251.371	6496.57	16923.2	1831.21	4489.14	23.1438	1922.21	2018.48	525.313
60	广州	2020	25062.2	288.08	6633.5	18140.6	1874.03	4494.57	26.5521	2039.65	1871.43	556.942
60	广州	2021	28271.3	306.41	7762.03	20202.9	1881.06	4642.58	27.7235	2115.84	1940.31	558.7
61	柳州	2005	512.04	58.95	266.11	186.98	356.66	563.37	3.75477	463.315	76.3576	19.9423
61	柳州	2006	622.336	65.7536	345.791	210.791	360.51	661.256	4.31482	548.292	85.8419	22.8073
61	柳州	2007	755.123	77.1979	437.933	239.992	362.5	751.636	5.16561	628.85	91.3322	26.2875
61	柳州	2008	909.852	86.7477	548.956	274.148	368.66	799.184	4.06481	674.833	90.7247	29.562
61	柳州	2009	1046.05	90.4495	636.429	319.175	370.83	939.649	4.29605	801.771	101.372	32.211
61	柳州	2010	1315.31	109.481	839.957	365.874	375.87	1022.37	5.50169	866.831	110.243	39.7926
61	柳州	2011	1579.71	135.86	1003.68	440.17	379.4	1128.65	6.21594	957.699	120.979	43.7596
61	柳州	2012	1820.61	147.378	1147.36	525.873	382.45	1254.07	6.66071	1060.26	138.462	48.6876
61	柳州	2013	2010.05	159.291	1274.93	575.838	385.6	1232.58	7.24696	1073.1	104.015	48.2204
61	柳州	2014	2208.51	160.069	1312.54	735.9	388.65	1253.38	11.6943	1054.94	141.53	45.2206
61	柳州	2015	2298.62	167.1	1300.11	831.41	392.27	1199.08	11.8281	983.324	152.231	51.7009
61	柳州	2016	2476.94	179.46	1361.81	935.67	395.87	1226.75	12.7617	996.024	161.767	56.1944
61	柳州	2017	2755.64	189.49	1487.08	1079.07	400	1270.46	11.2839	1031.36	174.791	53.0304
61	柳州	2018	3053.65	195	1608.66	1249.99	404.17	1569.13	9.4122	1328.9	179.768	51.0532
61	柳州	2019	3128.35	223.471	1551.91	1352.96	407.8	1722.92	9.26053	1490.31	172.827	50.5301
61	柳州	2020	3176.93	231.37	1501.13	1444.43	416.32	1875.45	10.8923	1644.88	156.408	63.2745
61	柳州	2021	3057.23	257.85	1277.5	1521.88	417.53	1451.33	11.7861	1202.48	167.896	69.1616
62	桂林	2005	531.76	125.92	210.92	194.92	495.11	460.684	8.02037	345.38	79.6001	27.6836
62	桂林	2006	607.048	133.487	250.228	223.332	499.29	503.273	8.75957	371.977	90.9493	31.587
62	桂林	2007	744.32	157.785	317.22	269.316	504.62	579.104	10.558	429.461	102.492	36.5937
62	桂林	2008	883.025	171.51	399.449	312.066	488	614.62	8.0366	464.179	103.273	39.1316
62	桂林	2009	948.232	177.904	412.001	358.327	491.47	649.045	8.44987	484.099	113.806	42.6901
62	桂林	2010	1103.56	203.314	492.353	407.892	474.796	650.827	10.217	467.44	122.904	50.2657
62	桂林	2011	1327.56	247.11	615.08	465.37	478.8	734.971	11.3059	540.536	127.905	55.2243
62	桂林	2012	1485.02	271.843	697.464	515.714	483.94	799.146	12.2859	589.466	135.787	61.6077
62	桂林	2013	1657.9	299.437	792.876	565.593	488.05	787.549	13.6229	610.729	102.165	61.032
62	桂林	2014	1826.27	320.632	865.052	640.587	491.91	840.409	23.4248	636.55	123.199	57.2352
62	桂林	2015	1942.9	339.59	900.98	702.33	496.16	843.268	24.0377	625.24	128.596	65.3935
62	桂林	2016	2054.82	361.27	916.742	776.81	500.94	838.818	25.6905	607.717	134.302	71.1092
62	桂林	2017	2045.18	381.83	791.94	871.41	505.75	700.473	22.7375	469.532	141.153	67.0503
62	桂林	2018	2003.61	393.51	621.832	988.263	508.55	617.572	18.9938	392.212	142.128	64.238
62	桂林	2019	2105.56	486.899	474.984	1143.68	511.23	552.561	20.1768	322.945	146.093	63.346
62	桂林	2020	2130.41	484.46	486.48	1159.47	493.74	602.558	22.8071	379.158	125.552	75.0412
62	桂林	2021	2311.06	549.47	506.4	1255.19	494.59	587.751	25.1157	342.235	138.474	81.9262
63	梧州	2005	228.42	49.84	97.62	80.96	305.43	209.438	3.17452	156.124	33.0619	17.0778
63	梧州	2006	270.456	52.973	126.259	91.2237	308.22	248.678	3.47614	188.553	37.1497	19.4992
63	梧州	2007	319.574	59.6697	164.999	94.9056	310.15	288.133	3.99273	225.531	36.1176	22.4912
63	梧州	2008	400.124	66.4458	215.503	118.175	306	319.396	3.1135	252.638	39.1079	24.5374
63	梧州	2009	453.651	69.5309	246.605	137.516	308.05	368.724	3.30249	294.988	43.6757	26.7578
63	梧州	2010	579.282	79.9554	341.23	158.096	288.22	422.37	4.01795	340.202	47.6366	30.5132
63	梧州	2011	742.48	96.02	465.84	180.62	290.9	525.966	4.39316	438.378	49.6427	33.5521
63	梧州	2012	832.579	104.844	525.217	202.518	292.94	577.396	4.73839	482.042	53.3227	37.2926
63	梧州	2013	991.71	115.321	654.834	221.555	295.44	638.619	5.24654	556.406	40.0202	36.9456
63	梧州	2014	1062	117.184	646.062	298.757	297.55	627.72	8.56122	527.08	57.4576	34.6208
63	梧州	2015	1078.65	122.44	623.96	332.25	299.94	588.075	8.66685	479.042	60.8349	39.5319
63	梧州	2016	1175.65	131.31	679.35	364.99	301.84	621.747	9.33768	506.46	63.1026	42.8467
63	梧州	2017	1338.1	136.41	785.71	415.98	303.7	674.792	8.12305	559.024	67.3815	40.2633
63	梧州	2018	1029.85	143.205	416.791	469.85	306.1	439.735	6.91219	326.586	67.5718	38.6653
63	梧州	2019	991.405	162.027	341.562	487.816	306.1	419.954	6.71431	312.998	62.3135	37.9286
63	梧州	2020	1081.34	173.84	383.29	524.21	282.45	503.368	8.18392	395.492	56.7634	42.9282
63	梧州	2021	1369.37	196.09	589.39	583.89	282.67	690.118	8.96307	569.917	64.4154	46.8228
64	北海	2005	181.64	45.74	68.62	67.28	149.24	154.8	2.91337	116.067	27.4753	8.3446
64	北海	2006	199.661	49.8749	81.8455	67.9403	152.06	165.938	3.27284	125.377	27.6678	9.6199
64	北海	2007	246.583	57.325	98.4723	90.7853	156.32	185.903	3.83584	136.181	34.5495	11.3359
64	北海	2008	313.879	71.7438	134.86	107.275	157.31	211.185	3.36176	159.708	35.5009	12.6143
64	北海	2009	321.06	77.0652	118.404	125.591	158.97	195.11	3.66034	137.753	39.8882	13.8085
64	北海	2010	401.407	87.1695	167.883	146.355	153.925	226.792	4.38048	162.017	44.0989	16.2957
64	北海	2011	498.32	115.73	207.21	175.38	155.4	254.338	5.29494	182.917	48.2025	17.9237
64	北海	2012	630.091	127.369	303.748	198.975	157.2	347.371	5.75638	269.212	52.3899	20.0123
64	北海	2013	734.997	142.813	373.654	218.53	159.02	372.13	6.49727	306.273	39.4738	19.8859
64	北海	2014	856.545	149.49	454.51	252.545	160.37	439.427	10.9215	361.276	48.5699	18.6595
64	北海	2015	891.94	159.35	450.13	282.46	162.57	420.364	11.2795	335.939	51.7184	21.4266
64	北海	2016	1006.65	174.76	516.141	315.746	164.37	465.711	12.4275	375.362	54.5889	23.3326
64	北海	2017	1229.84	190.54	668.66	370.64	166.33	562.539	11.3464	469.104	60.0372	22.0514
64	北海	2018	1213.3	201.219	583.19	428.892	168	569.839	9.71235	477.224	61.6814	21.2211
64	北海	2019	1300.8	211.701	557.825	531.277	170.07	653.117	8.77275	555.406	67.8652	21.0732
64	北海	2020	1276.92	206.6	485.66	584.66	185.56	644.003	9.72618	542.765	63.3092	28.2024
64	北海	2021	1504.43	225.31	635.74	643.38	187.2	755.734	10.2987	643.448	70.9784	31.0087
65	防城港	2005	94.77	22.62	36.02	36.13	79.82	79.3662	1.44076	58.7079	14.7545	4.46305
65	防城港	2006	119.613	25.8423	51.0711	42.6992	82.21	99.7742	1.6958	75.4887	17.3887	5.20092
65	防城港	2007	159.277	28.7538	76.9114	53.6118	83.32	134.449	1.92403	106.081	20.4027	6.04214
65	防城港	2008	212.182	36.0917	105.829	70.2609	84.33	156.541	1.69118	124.836	23.2517	6.76223
65	防城港	2009	251.037	39.8776	124.929	86.2301	85.28	186.587	1.89405	149.898	27.3871	7.40759
65	防城港	2010	320.415	47.4334	159.771	113.211	86.6927	200.149	2.38364	154.475	34.1122	9.17797
65	防城港	2011	413.77	57.79	217.63	138.35	87.8	245.468	2.64404	194.672	38.025	10.1268
65	防城港	2012	443.994	61.1594	233.558	149.276	88.69	252.274	2.76407	198.915	39.3043	11.2906
65	防城港	2013	525.147	68.4512	296.084	160.611	89.9	280.044	3.11419	236.676	29.0118	11.2423
65	防城港	2014	588.892	70.57	340.359	177.963	90.8	314.439	5.15572	264.492	34.2262	10.5648
65	防城港	2015	620.72	75.49	353	192.23	91.84	312.717	5.34352	260.072	35.1973	12.1044
65	防城港	2016	676.038	82.6001	386.258	207.18	92.9	330.52	5.87383	275.64	35.819	13.1873
65	防城港	2017	741.62	89.27	421.23	231.12	94.02	338.71	5.31592	283.492	37.4374	12.4648
65	防城港	2018	696.818	96.8698	343.824	256.125	95.33	318.971	4.67568	265.419	36.8348	12.0417
65	防城港	2019	701.228	109.416	330.828	260.984	96.36	354.344	4.53413	304.532	33.338	11.9399
65	防城港	2020	732.81	111.08	348.07	273.66	104.74	416.261	5.22935	365.48	29.6329	15.9189
65	防城港	2021	815.88	119.64	398.52	297.72	105.7	438.537	5.46862	382.715	32.8448	17.5086
66	钦州	2005	205.52	78.26	65.06	62.2	341.1	155.65	4.98471	106.192	25.4008	19.0723
66	钦州	2006	245.073	84.3292	87.2519	73.4914	348.56	188.872	5.53377	131.359	29.9285	22.0513
66	钦州	2007	303.921	97.4056	113.737	92.7784	355.99	224.513	6.51779	156.872	35.308	25.8154
66	钦州	2008	377.423	107.865	150.52	119.038	322.99	246.374	5.05432	176.026	39.3938	25.8998
66	钦州	2009	396.183	114.041	141.384	140.758	326.18	240.123	5.41656	161.668	44.7055	28.3326
66	钦州	2010	520.666	132.206	218.514	169.945	307.972	300.545	6.64368	210.091	51.2069	32.6043
66	钦州	2011	646.65	156.01	290.73	199.91	311	360.691	7.13785	262.738	54.9445	35.8704
66	钦州	2012	691.322	166.813	289.154	235.354	313.33	348.366	7.53906	238.97	61.9684	39.8883
66	钦州	2013	753.741	181.766	316.846	255.129	315.92	324.684	8.26948	230.823	46.0848	39.5067
66	钦州	2014	854.964	193.95	338.94	322.074	318.06	336.118	14.1696	223	61.9419	37.0072
66	钦州	2015	944.43	204.37	381.75	358.31	320.93	356.678	14.4662	234.307	65.6065	42.2984
66	钦州	2016	1102.05	220.1	481.9	400.05	324.3	425.813	15.6517	294.962	69.1641	46.0349
66	钦州	2017	1309.82	234.95	625.01	449.86	328	505.383	13.991	375.038	72.8695	43.4849
66	钦州	2018	1291.96	245.281	533.143	513.54	330.44	486.953	11.8391	359.519	73.8551	41.7399
66	钦州	2019	1356.27	279.78	451.768	624.721	332.41	491.694	11.5939	359.11	79.8016	41.1886
66	钦州	2020	1387.96	282.82	390.13	715.01	330.64	493.906	13.3144	352.916	77.424	50.2524
66	钦州	2021	1647.83	315.99	532.75	799.09	331.08	608.835	14.4436	451.393	88.1565	54.8416
67	贵港	2005	227.02	66.01	76.82	84.19	470.37	188.876	4.20445	123.99	34.3809	26.3003
67	贵港	2006	265.194	71.0924	93.0119	101.09	478.89	213.023	4.66516	136.893	41.1676	30.2964
67	贵港	2007	338.018	87.2271	131.038	119.752	491.59	264.936	5.83671	177.877	45.5734	35.6488
67	贵港	2008	398.527	96.4449	161.532	140.55	426.6	272.785	4.5192	187.545	46.5128	34.2081
67	贵港	2009	437.733	96.9181	182.206	158.609	430.47	308.808	4.60329	216.438	50.3749	37.3915
67	贵港	2010	544.657	108.049	248.254	188.354	411.881	350.224	5.42975	244.436	56.7537	43.6049
67	贵港	2011	630.82	138.79	264.49	227.54	415.7	354.703	6.34999	237.868	62.5385	47.9464
67	贵港	2012	679.183	148.677	273.377	257.129	418.68	358.41	6.71942	230.689	67.7017	53.2998
67	贵港	2013	742.009	160.755	303.35	277.904	422.05	343.576	7.31357	233.285	50.1987	52.7786
67	贵港	2014	805.395	162.14	325.51	317.745	425.56	362.646	11.8457	240.175	61.1094	49.5151
67	贵港	2015	865.2	173.95	348.5	342.75	429.37	371.581	12.313	239.92	62.7575	56.5907
67	贵港	2016	958.756	190.007	393.199	375.55	433.2	398.748	13.5117	258.815	64.9284	61.4934
67	贵港	2017	1082.19	193.65	465.86	422.68	437.54	429.06	11.5316	291.054	68.4668	58.0073
67	贵港	2018	1169.88	198.21	494.04	477.63	440.92	498.072	9.56714	364.118	68.6906	55.6953
67	贵港	2019	1257.53	215.353	459.794	582.383	443.08	538.771	8.9241	400.552	74.3934	54.9016
67	贵港	2020	1352.73	226.56	491.66	634.51	432.17	638.426	10.6658	493.369	68.7071	65.6835
67	贵港	2021	1501.63	259.52	544.92	697.19	435	655.704	11.8624	494.871	76.9148	72.0554
68	玉林	2005	356.25	104.26	120.8	131.19	592.43	293.959	6.64076	200.619	53.5745	33.1251
68	玉林	2006	415.063	111.721	148.641	154.701	609.31	332.615	7.33126	223.736	62.9999	38.5473
68	玉林	2007	506.041	133.523	187.064	185.453	625.01	379.845	8.93457	255.009	70.5767	45.3241
68	玉林	2008	605.917	150.53	231.29	224.096	565.31	394.825	7.0535	268.28	74.161	45.3309
68	玉林	2009	683.492	152.061	277.143	254.287	570.76	467.07	7.22239	329.507	80.7627	49.5774
68	玉林	2010	840.249	171.729	373.394	295.126	548.737	517.958	8.62977	362.309	88.9257	58.0936
68	玉林	2011	1019.95	213.81	458.59	347.55	553.8	580.18	9.78234	411	95.5228	63.8747
68	玉林	2012	1102.08	229.203	482.327	390.548	558.12	591.346	10.3587	407.105	102.831	71.0512
68	玉林	2013	1198.46	243.826	526.619	428.013	562.25	558.888	11.0929	400.171	77.3135	70.311
68	玉林	2014	1341.52	248.78	591.656	501.08	566.01	606.193	18.1754	425.792	96.3688	65.8569
68	玉林	2015	1445.91	259.14	635.83	550.94	570.72	622.428	18.3431	427.988	100.877	75.2205
68	玉林	2016	1553.83	278.158	665.032	610.64	575.6	629.771	19.7803	422.711	105.573	81.7073
68	玉林	2017	1699.54	276.91	734.14	688.49	581.08	640.051	16.4897	435.001	111.523	77.0373
68	玉林	2018	1615.46	276.442	557.412	781.603	584.97	543.353	13.3432	343.712	112.407	73.8911
68	玉林	2019	1679.77	323	469.288	887.484	587.78	535.208	13.3849	335.624	113.367	72.8313
68	玉林	2020	1761.08	345.42	460.85	954.81	580.41	577.617	16.2615	369.751	103.39	88.2138
68	玉林	2021	2070.61	399.97	605.72	1064.92	581.58	682.805	18.2822	450.704	117.483	96.3356
69	百色	2005	239.36	63.91	105.7	69.75	373.78	223.008	4.0707	169.554	28.484	20.8995
69	百色	2006	297.341	67.3216	149.108	80.911	378.8	279.159	4.41771	217.827	32.95	23.9644
69	百色	2007	350.355	77.6038	176.487	96.2642	385.9	304.912	5.19277	235.1	36.6346	27.9844
69	百色	2008	416.237	88.0725	217.609	110.555	362.95	320.465	4.12688	250.648	36.5863	29.1041
69	百色	2009	452.86	90.7735	225.779	136.308	366.08	341.594	4.31144	262.192	43.2919	31.7984
69	百色	2010	573.99	105.211	313.979	154.8	346.676	394.302	5.28713	305.669	46.6433	36.7018
69	百色	2011	664.09	125.67	363.76	174.66	349.5	424.594	5.74972	330.529	48.0047	40.311
69	百色	2012	755.242	137.142	414.211	203.889	351.81	468.628	6.19809	363.959	53.6837	44.787
69	百色	2013	803.871	149.055	432.594	222.222	354.52	435.569	6.78129	344.313	40.1407	44.3337
69	百色	2014	917.948	158.71	490.02	269.218	356.88	475.526	11.5951	370.63	51.7766	41.524
69	百色	2015	980.42	169.38	511.68	299.36	359.67	477.751	11.9895	363.544	54.8128	47.4043
69	百色	2016	1114.31	182.252	594.729	337.328	362.02	534.374	12.9602	411.704	58.3202	51.3893
69	百色	2017	1361.77	189.24	789.33	383.2	364.65	651.244	11.269	529.559	62.0717	48.3439
69	百色	2018	1176.77	195.175	563.488	418.11	366.94	536.292	9.42067	420.39	60.1307	46.3504
69	百色	2019	1257.78	245.176	508.465	504.137	368.74	585.822	10.1599	465.574	64.3983	45.6902
69	百色	2020	1333.73	259.37	531.11	543.25	357.6	681.58	12.2104	556.195	58.8252	54.3499
69	百色	2021	1568.7	294.65	670.97	603.08	357.2	769.866	13.4681	630.697	66.5325	59.1683
70	河池	2005	206.97	58.55	76.08	72.34	210.47	156.147	3.72929	111.108	29.5417	11.7682
70	河池	2006	248.892	64.8002	100.868	83.2242	214.5	188.191	4.25225	136.476	33.892	13.5701
70	河池	2007	319.31	73.86	144.43	101.02	218.41	218.418	4.94226	159.193	38.4445	15.8385
70	河池	2008	367.314	80.2642	166.445	120.605	209.73	249.489	3.761	188.998	39.9121	16.8178
70	河池	2009	382.771	82.1965	165.857	134.718	211.57	251.814	3.90406	186.745	42.7869	18.3774
70	河池	2010	468.737	97.8714	216.285	154.581	195.407	273.711	4.91827	201.528	46.5773	20.6873
70	河池	2011	511.96	119.81	211.65	180.5	197	258.267	5.48161	180.454	49.6098	22.7218
70	河池	2012	492.709	126.344	174.34	192.024	198.73	215.78	5.71008	134.211	50.5598	25.2992
70	河池	2013	528.623	133.775	189.784	205.064	199.98	200.271	6.08612	132.135	37.0413	25.0081
70	河池	2014	601.166	137.226	205.262	258.678	201.34	218.532	10.0255	135.33	49.7495	23.4265
70	河池	2015	618.03	140.81	200.01	277.21	202.59	211.325	9.96716	123.9	50.7571	26.7012
70	河池	2016	657.181	150.993	199.824	306.363	203.87	212.177	10.7374	119.533	52.9667	28.9397
70	河池	2017	734.6	158.96	231.49	344.15	205.67	222.518	9.46588	130.039	55.7463	27.2669
70	河池	2018	788.3	160.91	249.8	377.59	207.26	254.704	7.76675	166.454	54.3033	26.1803
70	河池	2019	878.097	188.992	247.324	441.781	208.53	307.749	7.83173	217.645	56.4329	25.8388
70	河池	2020	927.71	198.71	263.98	465.02	201.04	357.175	9.35474	266.911	50.3541	30.5551
70	河池	2021	1041.96	230.06	295.39	516.51	202.66	359.777	10.5158	258.71	56.982	33.5695
71	贺州	2005	164.38	51.25	71.83	41.3	382.78	154.682	3.26433	113.149	16.8658	21.4028
71	贺州	2006	189.042	53.6054	88.2874	47.149	389.16	174.103	3.51764	126.764	19.2009	24.6198
71	贺州	2007	239.206	64.55	118.01	56.6458	396.99	238.814	4.31929	184.149	21.5573	28.7887
71	贺州	2008	252.836	54.9057	132.78	65.1509	381.56	203.858	2.57276	149.128	21.5606	30.5964
71	贺州	2009	249.217	56.305	112.068	80.8433	384.73	178.89	2.6743	117.122	25.6762	33.4184
71	贺州	2010	296.868	63.6789	139.569	93.6205	336.925	185.941	3.20002	118.863	28.2092	35.6695
71	贺州	2011	356.4	78.92	165.09	112.39	339.3	203.813	3.61079	130.177	30.89	39.1345
71	贺州	2012	394.214	85.4306	183.531	125.252	341.55	217.816	3.861	137.496	32.9788	43.4808
71	贺州	2013	423.848	92.5769	196.297	134.974	343.19	204.241	4.21179	132.732	24.3808	42.9169
71	贺州	2014	448.975	98.59	192.02	158.365	345.14	197.457	7.20281	119.64	30.4571	40.158
71	贺州	2015	468.11	103.14	188.68	176.29	347.68	192.564	7.30071	107.16	32.2787	45.824
71	贺州	2016	518.19	111.44	211.55	195.2	349.9	209.174	7.92469	117.833	33.7478	49.6688
71	贺州	2017	548.83	115.76	210.91	222.16	352.35	192.042	6.89337	102.449	35.9861	46.7132
71	贺州	2018	602.63	119.62	213.39	269.62	354.57	211.268	5.77378	121.931	38.7756	44.7879
71	贺州	2019	700.108	134.277	244.879	320.952	356.36	268.53	5.56434	177.811	40.9983	44.1562
71	贺州	2020	753.95	144.17	257.59	352.19	342.23	318.145	6.78714	221.208	38.1365	52.0139
71	贺州	2021	909.2	164.63	345.37	399.2	341.91	392.138	7.52507	283.937	44.0402	56.6356
72	来宾	2005	170.01	61.48	65.66	42.87	246.8	148.24	3.91592	113.017	17.507	13.7996
72	来宾	2006	203.457	71.008	78.7243	53.7242	247.62	164.215	4.65962	122.012	21.8785	15.6654
72	来宾	2007	245.342	83.0321	97.0202	65.2901	250.15	185.437	5.556	136.894	24.847	18.1402
72	来宾	2008	271.584	76.155	116.032	79.3968	229.12	183.732	3.56845	135.515	26.275	18.3726
72	来宾	2009	303.137	80.3635	129.445	93.3285	230.86	203.283	3.817	149.771	29.6416	20.053
72	来宾	2010	405.225	97.8321	192.352	115.041	209.971	249.561	4.9163	187.752	34.6633	22.2292
72	来宾	2011	486.21	120.37	231.75	134.09	211.8	270.181	5.50723	203.391	36.8541	24.4288
72	来宾	2012	514.294	127.008	236.07	151.216	213.51	263.304	5.7401	190.568	39.8151	27.1808
72	来宾	2013	515.57	134.447	219.514	161.609	214.9	218.432	6.11668	156.25	29.1919	26.8739
72	来宾	2014	551.124	133.169	228.21	189.745	216.37	225.843	9.72906	154.446	36.4922	25.1753
72	来宾	2015	557.93	136.83	218.05	203.05	218.2	209.214	9.68544	133.591	37.1784	28.7586
72	来宾	2016	589.111	148.6	220.196	220.315	220.05	210.689	10.5672	130.796	38.0899	31.2364
72	来宾	2017	663.69	159.96	250.08	253.65	221.86	221.9	9.52543	141.874	41.0869	29.4133
72	来宾	2018	692.411	164.848	239.222	288.341	223.39	230.714	7.95685	153.071	41.468	28.2177
72	来宾	2019	654.148	164.495	182.204	307.449	224.43	212.156	6.81659	138.257	39.2734	27.8089
72	来宾	2020	705.73	176.65	191.63	337.45	207.72	241.327	8.31621	164.9	36.5404	31.5704
72	来宾	2021	832.88	195.61	238.85	398.42	207.78	285.073	8.94113	197.76	43.9542	34.4176
73	崇左	2005	151.14	55.34	43.63	52.17	230.65	107.607	3.52484	69.8806	21.3048	12.8966
73	崇左	2006	194.028	66.4476	66.5831	60.9975	233.2	144.079	4.36036	100.125	24.8405	14.7531
73	崇左	2007	231.872	76.2429	78.1215	77.508	236.89	157.172	5.10171	105.395	29.4967	17.1786
73	崇左	2008	264.8	80.7828	94.3165	89.7011	217.8	159.204	3.7853	108.269	29.6851	17.4649
73	崇左	2009	304.355	86.9354	107.406	110.014	219.45	182.407	4.12914	124.275	34.941	19.0619
73	崇左	2010	392.369	114.851	149.106	128.412	199.428	208.183	5.77152	142.606	38.6925	21.1131
73	崇左	2011	491.85	144.98	197.42	149.45	201.1	247.281	6.6332	176.377	41.0758	23.1947
73	崇左	2012	530.506	142.948	216.958	170.6	201.97	262.332	6.46047	185.24	44.9189	25.7117
73	崇左	2013	584.629	149.44	248.241	186.948	202.81	259.973	6.79878	194.043	33.769	25.362
73	崇左	2014	649.724	147.283	277.451	224.99	203.98	284.165	10.7602	206.401	43.2705	23.7337
73	崇左	2015	682.82	155.06	274.61	253.15	205.45	274.357	10.9758	189.952	46.3517	27.0782
73	崇左	2016	766.201	167.661	310.692	287.847	206.92	299.326	11.9227	208.265	49.7655	29.3726
73	崇左	2017	907.62	181.25	398.2	328.17	208.68	348.598	10.7932	256.98	53.1578	27.666
73	崇左	2018	1016.49	189.314	449.715	377.462	209.94	438.791	9.13776	348.85	54.2849	26.5188
73	崇左	2019	760.46	170.198	213.698	376.564	211.03	248.518	7.05293	167.214	48.1022	26.1485
73	崇左	2020	809	180.41	232.61	395.98	209.13	297.007	8.49322	213.851	42.8782	31.7847
73	崇左	2021	989.09	199.94	347.63	441.52	208.77	400.432	9.13905	308.002	48.709	34.5816
74	南宁	2005	728.08	124.43	231.21	372.44	659.54	517.971	7.92547	321.074	152.094	36.8775
74	南宁	2006	880.11	144.34	297.31	438.46	671.89	616.894	9.47174	386.359	178.557	42.5064
74	南宁	2007	1089.07	178	372.27	538.8	683.51	711.638	11.9107	445.113	205.047	49.5663
74	南宁	2008	1320.44	203.11	457.94	659.39	691.69	752.526	9.51729	469.329	218.214	55.4651
74	南宁	2009	1524.72	212.38	527.46	784.88	697.9	864.368	10.0873	544.378	249.281	60.621
74	南宁	2010	1800.25	244.43	651.88	903.94	667.22	898.618	12.2832	543.328	272.37	70.6371
74	南宁	2011	2211.43	305.55	829.61	1076.27	689.78	1028.97	13.9797	639.622	295.809	79.5585
74	南宁	2012	2503.19	322.96	960.75	1219.48	708.42	1139.4	14.596	713.536	321.088	90.185
74	南宁	2013	2845.62	336.79	1108.29	1400.54	726.17	1110.55	15.3223	751.433	252.984	90.8096
74	南宁	2014	3148.32	354.69	1251.54	1542.09	744.7	1231.06	25.913	821.918	296.578	86.648
74	南宁	2015	3430.49	371.1	1360.33	1699.06	763.66	1292.76	26.2681	854.746	311.098	100.65
74	南宁	2016	3727.51	395.93	1444.39	1887.19	787.05	1344.2	28.1553	878.051	326.274	111.723
74	南宁	2017	4118.83	404.18	1599.5	2115.15	811.5	1391.53	24.0684	917.26	342.618	107.585
74	南宁	2018	4162.37	432.05	995.35	2734.97	833.27	1063.26	20.8541	543.816	393.331	105.255
74	南宁	2019	4506.56	507.27	1044.97	2954.32	853.83	1167.41	21.021	663.21	377.384	105.797
74	南宁	2020	4726.35	534.36	1084.32	3107.67	875.25	1261.71	25.1562	767.021	336.51	133.025
74	南宁	2021	5120.94	606.76	1198.76	3315.42	883.28	1295.74	27.7344	755.932	365.761	146.311
75	六盘水	2005	225.045	17.474	134.69	72.8818	293.33	577.318	9.84874	444.044	57.8559	65.5693
75	六盘水	2006	253.924	20.4199	149.54	83.9643	295.25	614.288	10.6043	481.238	62.1629	60.2826
75	六盘水	2007	300.641	22.2461	176.023	102.372	290.593	610.689	9.3195	468.283	70.5532	62.5338
75	六盘水	2008	384.266	23.7083	242.297	118.261	290.45	619.154	4.84124	450.781	114.739	48.7932
75	六盘水	2009	431.13	26.5	261.31	143.32	287.957	655.606	5.56614	494.134	107.133	48.7731
75	六盘水	2010	500.63	29.22	303.22	168.19	285.43	673.548	4.82019	498.223	115.871	54.634
75	六盘水	2011	613.86	32.07	384.69	197.1	285	740.497	4.31125	558.942	117.452	59.7924
75	六盘水	2012	753.65	43.27	441.57	268.81	285.9	838.038	4.85458	621.901	138.118	73.1643
75	六盘水	2013	882.11	58.06	503.79	320.26	287.45	763.15	6.66545	505.652	185.453	65.38
75	六盘水	2014	1042.73	75.75	567.08	399.9	288.2	767.286	7.50169	482.577	204.476	72.7316
75	六盘水	2015	1201.08	114.51	614.14	472.43	288.99	769.286	9.32893	451.988	235.804	72.1646
75	六盘水	2016	1313.7	125.49	660	528.21	298.28	765.695	12.7644	433.545	239.536	79.8491
75	六盘水	2017	1461.71	134.82	729.38	597.51	300.41	760.525	13.5201	406.022	243.425	97.5573
75	六盘水	2018	1525.69	147.95	741.97	635.77	301.3	733.746	13.4768	406.969	235.808	77.4923
75	六盘水	2019	1265.97	154.76	582.43	528.78	302.53	591.798	12.7648	321.978	175.961	81.0944
75	六盘水	2020	1339.62	170.79	599.99	568.84	303.3	591.789	13.103	315.436	179.746	83.505
75	六盘水	2021	1473.64	179.69	670.03	623.92	301.71	614.304	13.2887	322.031	192.055	86.9288
76	遵义	2005	398.856	86.9692	173.281	138.606	679.55	882.222	49.0179	571.272	110.03	151.903
76	遵义	2006	464.531	97.5167	203.033	163.981	683.12	964.907	50.6418	653.386	121.403	139.476
76	遵义	2007	540.565	96.2073	250.597	193.761	653.982	981.25	40.3039	666.676	133.537	140.733
76	遵义	2008	655.728	117.439	313.132	225.157	641.629	932.786	23.981	582.564	218.453	107.788
76	遵义	2009	777.64	122.97	311.26	343.41	627.37	977.382	25.829	588.588	256.703	106.262
76	遵义	2010	908.76	140.22	379.69	388.85	613.29	1032.28	23.131	623.871	267.89	117.389
76	遵义	2011	1121.47	151.57	493.02	476.88	610	1148.87	20.376	716.342	284.172	127.977
76	遵义	2012	1361.93	181.24	626.23	554.46	611.7	1343.74	20.3338	881.973	284.889	156.539
76	遵义	2013	1584.67	207.88	744.14	632.65	614.25	1276.81	23.8652	746.89	366.348	139.71
76	遵义	2014	1874.36	267.47	860.69	746.2	615.49	1295.8	26.4881	732.435	381.545	155.328
76	遵义	2015	2168.34	349.27	970.75	848.32	619.21	1320.94	28.4544	714.443	423.422	154.625
76	遵义	2016	2403.94	370.48	1063	970.46	648.42	1349.63	37.6838	698.271	440.091	173.581
76	遵义	2017	2748.59	402.34	1241.05	1105.2	654.08	1393.87	40.3476	690.852	450.258	212.411
76	遵义	2018	3000.23	411.36	1374.16	1214.71	656.47	1410.57	37.471	753.726	450.538	168.84
76	遵义	2019	3483.32	431.87	1592.79	1458.66	659.74	1578.38	35.6211	880.523	485.395	176.846
76	遵义	2020	3720.05	489.62	1615.6	1614.83	660.98	1579.19	37.5635	849.377	510.265	181.982
76	遵义	2021	4169.9	523.34	1923.97	1722.59	659.23	1683.59	38.703	924.703	530.246	189.938
77	安顺	2005	106.152	23.0954	38.6633	44.393	252.26	232.111	13.0171	127.465	35.2406	56.3887
77	安顺	2006	123.738	26.4861	44.6719	52.5795	254.1	248.323	13.7546	143.76	38.9272	51.8808
77	安顺	2007	145.801	29.2013	58.3681	58.2319	243.68	260.084	12.2332	155.28	40.1325	52.4383
77	安顺	2008	168.991	36.5771	65.2255	67.1888	240.278	234.37	7.46905	121.348	65.1882	40.3647
77	安顺	2009	195.7	36.15	69.18	90.37	235.136	245.791	7.59306	130.818	67.5526	39.8264
77	安顺	2010	232.9	40.3	88.6	104	230.04	267.908	6.64797	145.579	71.6486	44.0318
77	安顺	2011	285.64	44.42	112.63	128.59	228	294.08	5.9715	163.648	76.6266	47.8339
77	安顺	2012	367.62	53.19	137.02	177.41	228.34	348.534	5.96753	192.977	91.1557	58.4342
77	安顺	2013	429.16	60.99	164.45	203.72	230.05	342.352	7.00183	165.058	117.968	52.3245
77	安顺	2014	520.06	78.56	189.67	251.83	230.81	356.2	7.77997	161.407	128.765	58.2483
77	安顺	2015	625.41	113.1	207.62	304.69	231.35	371.867	9.21406	152.802	152.08	57.7711
77	安顺	2016	701.35	124.07	227.12	350.16	242.48	385.517	12.6199	149.192	158.793	64.9115
77	安顺	2017	802.46	135.7	267.82	398.94	244.51	404.627	13.6083	149.087	162.528	79.4039
77	安顺	2018	849.4	149.16	272.83	427.41	245.37	384.868	13.5871	149.647	158.527	63.1075
77	安顺	2019	923.94	157.19	292.14	474.61	246.55	398.489	12.9652	161.5	157.935	66.0888
77	安顺	2020	966.74	176.33	292.6	497.81	247.18	392.713	13.528	153.83	157.301	68.054
77	安顺	2021	1078.91	191.48	328.36	559.07	245.88	414.913	14.1607	157.817	172.093	70.843
78	毕节	2005	231.024	74.3119	86.6572	70.0551	688.82	537.161	41.8839	285.691	55.612	153.975
78	毕节	2006	269.742	78.7741	108.204	82.7635	695.21	592.342	40.9085	348.215	61.2739	141.944
78	毕节	2007	335.452	101.059	129.564	104.828	676.708	604.892	42.3365	344.687	72.2459	145.623
78	毕节	2008	402.979	106.065	167.217	129.698	673.581	571.747	21.6585	311.097	125.836	113.156
78	毕节	2009	500.01	110.17	206.74	183.1	664.092	663.434	23.1405	390.942	136.869	112.481
78	毕节	2010	600.854	124.367	259.731	216.756	654.57	721.902	20.5158	426.765	149.33	125.291
78	毕节	2011	737.883	134.157	342.229	261.497	652	807.897	18.035	497.248	155.826	136.788
78	毕节	2012	884.96	160.07	390.97	333.92	652.41	907.125	17.9587	550.636	171.573	166.957
78	毕节	2013	1041.93	196.6	449.75	395.58	653.82	851.761	22.5702	451.412	229.068	148.71
78	毕节	2014	1266.7	252.78	522.77	491.15	654.12	886.114	25.0334	444.87	251.133	165.077
78	毕节	2015	1461.35	324.711	566.563	570.073	660.61	892.93	26.4537	416.973	284.54	164.963
78	毕节	2016	1625.79	344.43	617.87	663.49	680.58	923.979	35.0341	405.871	300.884	182.19
78	毕节	2017	1841.61	378.61	692.19	770.81	684.82	959.708	37.9679	385.319	314.028	222.393
78	毕节	2018	1921.43	414.76	697.03	809.64	686.61	896.988	37.7807	382.32	300.297	176.591
78	毕节	2019	1901.36	439.36	520.67	941.33	689.06	822.024	36.2389	287.836	313.244	184.705
78	毕节	2020	2020.39	486.55	533.45	1000.39	690.28	823.94	37.3279	280.453	316.11	190.049
78	毕节	2021	2181.47	526.49	590.92	1064.06	684.48	847.696	38.9359	284.009	327.538	197.213
79	铜仁	2005	128.052	55.9957	29.0376	43.0183	364.79	242.984	31.5605	95.7309	34.1493	81.543
79	铜仁	2006	147.467	60.504	36.8043	50.1587	367.59	262.049	31.4206	118.441	37.135	75.0526
79	铜仁	2007	179.166	67.1164	49.9671	62.0825	341.729	277.371	28.1169	132.93	42.7862	73.5378
79	铜仁	2008	216.416	79.9058	61.2376	75.2725	333.781	259.35	16.3168	113.929	73.0312	56.0724
79	铜仁	2009	251.74	82.57	65.43	103.74	321.555	273.081	17.3433	123.727	77.5469	54.4638
79	铜仁	2010	293.62	95.43	77.22	120.97	309.63	285.229	15.7423	126.881	83.3397	59.2661
79	铜仁	2011	357.956	103.744	99.8981	154.314	308	315.669	13.9466	145.149	91.9556	64.6177
79	铜仁	2012	457.91	123.93	131.79	202.19	309.44	382.592	13.904	185.611	103.888	79.1884
79	铜仁	2013	535.22	136.13	155	244.09	310.4	383.146	15.6281	155.573	141.345	70.6
79	铜仁	2014	647.73	149.68	193.35	304.7	311.65	413.809	14.8231	164.538	155.798	78.6495
79	铜仁	2015	770.9	191.1	221.21	358.59	312.24	435.326	15.5686	162.804	178.983	77.9704
79	铜仁	2016	856.97	202.7	243.41	410.86	324.62	453.731	20.6179	159.893	186.32	86.9003
79	铜仁	2017	969.86	219.73	277.53	472.6	327.04	475.269	22.035	154.492	192.537	106.205
79	铜仁	2018	1066.52	242.51	301.55	522.46	328.06	465.646	22.0904	165.4	193.781	84.3748
79	铜仁	2019	1249.16	254.89	325.87	668.4	329.46	511.905	21.0236	180.147	222.422	88.3131
79	铜仁	2020	1327.79	289.39	332.58	705.82	330	510.937	22.2019	174.849	223.03	90.8561
79	铜仁	2021	1462.65	316.03	367.54	779.08	328.26	534.414	23.3716	176.648	239.816	94.5784
80	黔西南	2005	119.935	35.1785	43.4771	41.2793	298.18	262.585	19.8274	143.335	32.7688	66.6534
80	黔西南	2006	140.485	38.1104	53.7347	48.6395	300.94	290.171	19.7913	172.925	36.0102	61.4443
80	黔西南	2007	165.101	40.7082	66.3456	58.0473	291.744	296.343	17.0538	176.503	40.0052	62.7814
80	黔西南	2008	201.445	45.6179	86.5111	69.3157	290.379	286.297	9.31519	160.949	67.2518	48.7812
80	黔西南	2009	274.83	49.73	101.75	123.35	285.703	343.45	10.4454	192.408	92.2056	48.3913
80	黔西南	2010	307.13	55.79	110.94	140.4	281.02	342.005	9.20323	182.286	96.7256	53.7899
80	黔西南	2011	375.484	60.0952	141.845	173.544	280	376.333	8.07875	206.096	103.415	58.7434
80	黔西南	2012	477.43	75.43	178.07	223.93	281.2	446.274	8.46269	250.791	115.058	71.9615
80	黔西南	2013	558.91	88.46	205.6	264.85	282.22	434.072	10.1555	206.36	153.367	64.1905
80	黔西南	2014	670.96	113.42	240.55	316.99	281.12	448.964	11.2322	204.705	162.082	70.9448
80	黔西南	2015	801.655	159.975	273.29	368.39	282.16	468.5	13.0329	201.133	183.874	70.4591
80	黔西南	2016	929.14	188.84	298.31	441.99	296.56	494.989	19.2081	195.956	200.437	79.3887
80	黔西南	2017	1067.6	204.08	340.68	522.84	299.01	520.219	20.4656	189.645	213.005	97.1027
80	黔西南	2018	1163.77	212.92	375.8	575.05	300.04	515.976	19.395	206.126	213.287	77.1683
80	黔西南	2019	1272.8	226.88	444.58	601.34	301.46	545.399	18.7133	245.772	200.106	80.8076
80	黔西南	2020	1353.4	249.35	462.99	641.06	301.65	548.157	19.13	243.41	202.566	83.0507
80	黔西南	2021	1506.37	265.29	523.29	717.79	300.05	578.524	19.6192	251.505	220.95	86.4505
81	黔东南	2005	145.401	46.7836	38.9725	59.6449	395.66	290.644	26.3683	128.484	47.348	88.4435
81	黔东南	2006	166.074	51.3311	45.9548	68.7883	398.76	306.89	26.657	147.889	50.9274	81.4167
81	黔东南	2007	199.463	61.9121	59.0735	78.4778	377.179	318.345	25.9367	157.156	54.0856	81.1665
81	黔东南	2008	228.002	63.6702	71.5319	92.8002	369.174	298.138	13.0015	133.081	90.037	62.0182
81	黔东南	2009	269.73	65.2	81.69	122.84	358.757	320.759	13.6948	154.475	91.8244	60.765
81	黔东南	2010	312.57	75.08	94.11	143.38	348.52	332.507	12.3853	154.633	98.7786	66.71
81	黔东南	2011	383.635	81.0162	123.721	178.898	346	369.849	10.8912	179.762	106.605	72.59
81	黔东南	2012	495.75	101.39	153.17	241.19	347.27	439.894	11.3752	215.722	123.927	88.8694
81	黔东南	2013	585.64	111.97	179.99	293.68	348.34	442.8	12.8545	180.655	170.061	79.2294
81	黔东南	2014	701.71	124.55	214.19	362.97	347.75	467.96	12.3345	182.273	185.593	87.7599
81	黔东南	2015	811.55	163.48	232.38	415.69	348.54	478.861	13.3184	171.025	207.483	87.035
81	黔东南	2016	939.05	184.11	261.36	493.58	368.74	512.954	18.727	171.684	223.832	98.7112
81	黔东南	2017	972.18	195.87	224.11	552.2	372.01	490.172	19.6423	124.755	224.966	120.809
81	黔东南	2018	1036.62	211.309	231.59	593.72	373.39	462.52	19.2482	127.027	220.212	96.0334
81	黔东南	2019	1123.04	223.73	253.74	645.57	375.27	474.143	18.4535	140.272	214.825	100.593
81	黔东南	2020	1191.52	244.81	258.53	688.18	376.03	475.685	18.7817	135.918	217.456	103.529
81	黔东南	2021	1255.04	260.67	274.56	719.81	374.04	480.577	19.2775	131.96	221.571	107.769
82	黔南	2005	167.957	48.9461	63.7549	55.2557	369.32	364.193	27.5872	210.187	43.8638	82.5556
82	黔南	2006	190.297	52.5008	77.4099	60.3862	371.89	397.017	27.2644	249.115	44.7069	75.9305
82	黔南	2007	223.795	60.657	95.0093	68.1283	351.117	400.68	25.4109	252.758	46.9529	75.558
82	黔南	2008	265.593	66.6436	118.694	80.2555	343.284	369.967	13.6086	220.824	77.8658	57.6688
82	黔南	2009	297.97	61.04	115.43	121.5	333.305	378.374	12.821	218.277	90.8227	56.4539
82	黔南	2010	356.685	70.1255	142.482	144.077	323.51	406.863	11.568	234.113	99.2589	61.9229
82	黔南	2011	443.595	73.908	183.448	186.239	321	454.804	9.93565	266.544	110.979	67.3451
82	黔南	2012	550.34	88.8	210.55	250.99	322.64	518.027	9.96271	296.535	128.962	82.5664
82	黔南	2013	645.54	102.04	248.55	294.95	323.5	505.559	11.7145	249.469	170.797	73.5795
82	黔南	2014	801.75	151.25	294.89	355.61	323.3	529.345	14.9786	250.947	181.829	81.5896
82	黔南	2015	902.91	158.31	327.87	416.73	324.22	543.164	12.8972	241.302	208.002	80.962
82	黔南	2016	1023.39	183.36	359.47	480.56	343.12	564.562	18.6507	236.131	217.928	91.8527
82	黔南	2017	1160.59	202.3	412.91	545.38	346.21	584.759	20.2871	229.853	222.188	112.431
82	黔南	2018	1313.46	216.56	468.25	628.65	347.52	599.108	19.7266	256.834	233.167	89.3798
82	黔南	2019	1518.04	230.54	554.38	733.12	349.31	663.079	19.0152	306.471	243.959	93.634
82	黔南	2020	1595.4	254.73	563.29	777.38	349.6	657.578	19.5428	296.141	245.642	96.2524
82	黔南	2021	1747.42	274.49	624.71	848.22	348.12	681.948	20.2996	300.25	261.098	100.3
83	贵阳	2005	525.62	35.02	249.39	241.21	388.09	1120.16	19.7381	822.187	191.48	86.7513
83	贵阳	2006	602.89	37.93	291.74	273.22	396.66	1241.82	19.6976	938.858	202.278	80.9879
83	贵阳	2007	693.71	45.58	321.95	326.18	405.26	1187.6	19.0947	856.5	224.798	87.2093
83	贵阳	2008	811.05	47.21	380.95	382.89	413.44	1159.32	9.64029	708.736	371.489	69.4544
83	贵阳	2009	971.95	50.08	395.11	526.76	423.12	1223.09	10.519	747.147	393.759	71.6665
83	贵阳	2010	1121.81	57.1	456.95	607.76	432.93	1261.81	9.41933	750.818	418.703	82.8669
83	贵阳	2011	1383.07	62.55	586.84	733.68	439.33	1390.44	8.40876	852.659	437.199	92.1705
83	贵阳	2012	1710.3	72.28	717.32	920.7	445.17	1605.36	8.10928	1010.26	473.068	113.923
83	贵阳	2013	2085.42	81.52	848.64	1155.26	452.19	1632.96	9.35873	851.776	668.976	102.85
83	贵阳	2014	2497.27	108.02	976.59	1412.66	453.9	1678.63	10.6975	831.065	722.317	114.548
83	贵阳	2015	2891.16	129.89	1108.52	1652.75	462.18	1766.77	10.5819	815.837	824.937	115.412
83	贵阳	2016	3157.7	137.14	1218.79	1801.77	469.68	1757.37	13.9493	800.607	817.079	125.733
83	贵阳	2017	3537.96	147.33	1375.18	2015.45	480.2	1757.33	14.7746	765.517	821.094	155.944
83	贵阳	2018	3724.97	153.11	1374.75	2197.11	488.19	1708.47	13.9469	754.048	814.911	125.559
83	贵阳	2019	4039.6	161.34	1495.41	2382.85	497.14	1766.19	13.3075	826.69	792.935	133.26
83	贵阳	2020	4311.65	178.31	1552.59	2580.75	598.98	1810.32	13.6799	816.251	815.482	164.912
83	贵阳	2021	4711.03	193.44	1681.34	2836.25	610.23	1871.27	14.3056	808.09	873.052	175.82
84	三亚	2005	74.2144	21.4884	18.9385	33.7875	51.19	51.9419	3.15704	30.9869	16.0158	1.78214
84	三亚	2006	109.261	25.513	41.3671	42.3807	52.42	89.2553	4.37057	61.1368	21.4522	2.29571
84	三亚	2007	129.88	27.1072	48.997	53.7761	53.52	100.38	3.41121	70.3939	24.0118	2.56336
84	三亚	2008	153.603	32.4377	52.6854	68.4798	54.58	111.761	4.96635	69.6116	33.7568	3.42586
84	三亚	2009	182.656	33.9296	39.3845	109.342	55.71	110.876	5.62635	48.3934	52.8651	3.99137
84	三亚	2010	242.214	38.3811	50.2189	153.614	57.01	129.936	6.94225	56.4086	61.7681	4.81678
84	三亚	2011	294.563	41.598	63.7028	189.262	58.1	165.758	6.86475	84.2362	69.282	5.37547
84	三亚	2012	330.96	46.73	68.18	216.05	57.3	163.318	7.67557	79.4713	69.9847	6.18604
84	三亚	2013	373.209	49.5368	73.805	249.867	57.69	166.51	6.74111	88.1792	64.8611	6.72887
84	三亚	2014	404.38	54.62	81.92	267.84	58.56	169.914	5.68264	94.6927	61.9251	7.61319
84	三亚	2015	435.82	59.8543	89.5302	286.436	57.782	176.443	6.31354	96.3797	65.482	8.26732
84	三亚	2016	475.55	66.8	94.45	314.3	58.2303	180.14	6.56569	99.6425	64.9096	9.02201
84	三亚	2017	529.25	66.7963	106.054	356.4	59.2206	189.013	6.5014	102.263	70.6686	9.57978
84	三亚	2018	595.51	68.27	118.25	408.99	61.4647	206.549	5.21761	118.693	72.7264	9.91242
84	三亚	2019	677.861	71.5147	112.369	493.978	63.4369	208.7	5.06107	109.709	82.9847	10.9451
84	三亚	2020	695.41	79.16	113.3	502.95	66.93	202.653	5.79237	103.405	81.0326	12.4231
84	三亚	2021	835.365	93.7868	124.723	616.855	71.09	217.541	6.81683	103.34	92.9851	14.3991
85	儋州	2005	73.1741	43.8334	10.7558	18.5849	111.3	36.7227	6.43992	17.5985	8.80954	3.87481
85	儋州	2006	71.8257	42.7595	9.6128	19.4534	95	35.5392	7.32502	14.2068	9.84689	4.16047
85	儋州	2007	88.0465	48.4613	15.305	24.2802	113.4	44.3599	6.09844	21.9887	10.8415	5.43134
85	儋州	2008	103.577	57.8156	16.8236	28.9379	114.6	52.5383	8.85182	22.2285	14.2648	7.19318
85	儋州	2009	109.285	61.1168	13.0683	35.0995	100.8	50.3841	10.1347	16.0576	16.97	7.22187
85	儋州	2010	131.726	73.5074	16.643	41.5759	102	57.3257	13.2958	18.6943	16.7176	8.61798
85	儋州	2011	161.721	87.5144	22.6857	51.5207	104	72.9222	14.4421	29.998	18.8598	9.62218
85	儋州	2012	176.291	89.9806	25.6525	60.6577	98	74.9091	14.7796	29.9008	19.6487	10.58
85	儋州	2013	194.72	97.2785	28.4007	69.041	98.7	76.604	13.2379	33.932	17.9218	11.5122
85	儋州	2014	216.02	99.844	29.5937	86.5826	104.85	78.2448	10.3877	34.2078	20.0181	13.6312
85	儋州	2015	231.731	104.234	29.4973	98	104.536	80.1093	10.9948	31.754	22.4038	14.9567
85	儋州	2016	257.79	115.02	31.43	111.34	94.54	82.1049	11.3052	33.1579	22.9941	14.6477
85	儋州	2017	288.04	122.578	36.0989	129.363	95.51	87.8401	11.9307	34.8085	25.6508	15.4501
85	儋州	2018	322.969	123.585	42.3944	156.99	96.7341	95.5145	9.44508	42.5531	27.916	15.6003
85	儋州	2019	357.643	134.14	37.9395	185.564	97.53	94.5354	9.49305	37.0416	31.1733	16.8273
85	儋州	2020	359.41	139.03	31.81	188.57	97.39	87.6634	10.1732	29.0319	30.3814	18.0769
85	儋州	2021	398.823	143.263	32.12	223.44	97.52	90.4601	10.413	26.6132	33.6815	19.7524
86	海口	2005	308.861	26.508	85.4708	196.883	147.301	242.194	3.89451	139.846	93.3255	5.12817
86	海口	2006	355.116	29.6875	102.995	222.433	150.861	276.501	5.08568	152.217	112.591	6.60689
86	海口	2007	398.117	31.255	109.432	257.43	152.935	283.425	3.93318	157.221	114.946	7.3249
86	海口	2008	451.008	37.6303	109.778	303.6	155.821	310.246	5.76136	145.046	149.659	9.78056
86	海口	2009	505.992	39.3098	113.196	353.487	158.269	327.851	6.51852	139.088	170.905	11.3392
86	海口	2010	631.31	44.3184	141.976	445.015	160.437	359.987	8.01617	159.475	178.94	13.5553
86	海口	2011	761.758	51.8919	167.718	542.148	162.388	443.827	8.56351	221.779	198.46	15.0243
86	海口	2012	858.487	54.0195	183.161	621.306	161.588	441.071	8.8729	213.494	201.259	17.4448
86	海口	2013	989.49	55.6132	204.556	729.32	163.233	460.321	7.56801	244.395	189.319	19.0392
86	海口	2014	1091.7	57.067	217.486	817.149	165.306	467.75	5.93723	251.396	188.926	21.4909
86	海口	2015	1143.19	54.9576	216.361	871.869	164.801	461.608	5.79702	232.914	199.318	23.5793
86	海口	2016	1303.14	64.5063	234.602	1004.03	167.034	487.074	6.34024	247.5	207.354	25.8798
86	海口	2017	1421.17	62.7558	252.748	1105.66	171.049	496.727	6.10813	243.713	219.236	27.6697
86	海口	2018	1535.55	63.2099	267.166	1205.18	177.614	515.945	4.83089	268.167	214.304	28.6438
86	海口	2019	1671.92	71.1818	275.993	1324.75	182.894	528.602	5.03751	269.461	222.548	31.5557
86	海口	2020	1791.58	79.88	269.56	1442.14	195.05	520.417	5.84505	246.018	232.35	36.2039
86	海口	2021	2057.06	85.4351	346.749	1624.88	213.57	581.704	6.20979	287.301	244.935	43.2581
87	唐山	2005	2027.67	236.2	1161.75	629.72	714.51	2891.44	38.8046	2526.72	194.196	131.719
87	唐山	2006	2364.15	258	1370.59	735.56	719.12	3250.88	35.7939	2894.86	200.59	119.632
87	唐山	2007	2779.42	286.96	1596.07	896.39	738.91	3527.79	38.9367	3150.54	214.369	123.942
87	唐山	2008	3561.19	340.01	2113.29	1107.89	743.25	4006.9	46.8588	3545.2	271.34	143.499
87	唐山	2009	3812.72	360.179	2202.13	1250.41	746.79	4184.46	49.529	3699.03	288.452	147.445
87	唐山	2010	4469.16	421.87	2598.4	1448.89	758.24	4642.91	55.9717	4075.93	332.403	178.606
87	唐山	2011	5442.46	486.53	3269.93	1686	762.7	5346.2	72.663	4735.54	351.155	186.839
87	唐山	2012	5861.64	528.56	3473.79	1859.29	766.851	5395.67	83.0296	4744.39	365.32	202.936
87	唐山	2013	6121.21	553.033	3593.05	1975.13	770.8	5735.19	70.0289	5041.64	378.894	244.627
87	唐山	2014	6225.3	558.7	3595.24	2071.36	776.82	5599.68	70.9209	4911.67	366.595	250.491
87	唐山	2015	6103.06	569.07	3364.52	2169.47	780.1	5256.69	73.2879	4523.78	374.613	285.011
87	唐山	2016	6354.87	598.977	3499.91	2255.98	784.36	5139.93	76.2044	4364.98	392.775	305.967
87	唐山	2017	6530.15	465.729	3640.65	2423.77	789.7	5113.39	70.0508	4369	354.753	319.585
87	唐山	2018	6955	493.2	3817.8	2644	793.58	6795.95	48.641	6067.74	355.274	324.29
87	唐山	2019	6890	531.2	3613.3	2745.5	796.4	6690.94	48.2736	5936.06	376.014	330.597
87	唐山	2020	7210.8	593.4	3836.7	2780.7	771.85	7181.19	42.8271	6426.56	313.551	398.248
87	唐山	2021	8230.6	606.5	4546.8	3077.3	769.7	6715.65	42.9114	5881.4	373.048	418.295
88	秦皇岛	2005	453.499	48.4916	180.464	224.544	289.896	523.15	7.96653	392.495	69.246	53.4418
88	秦皇岛	2006	534.361	59.4993	203.767	271.095	291.444	561.049	8.25471	430.382	73.9285	48.4841
88	秦皇岛	2007	647.706	78.07	258.746	310.89	293	644.837	10.5931	510.748	74.3486	49.1468
88	秦皇岛	2008	760.632	92.349	316.35	351.933	295.74	686.72	12.7272	530.701	86.194	57.0983
88	秦皇岛	2009	804.54	102.35	311.71	390.48	297.8	686.545	14.0744	523.595	90.0785	58.7971
88	秦皇岛	2010	930.5	126.72	367.79	435.99	299.01	764.197	16.8126	576.927	100.024	70.4329
88	秦皇岛	2011	1070.08	139.94	419.48	510.66	300.6	808.392	20.9	607.495	106.359	73.6383
88	秦皇岛	2012	1139.37	152.414	447.684	539.268	302.158	821.294	23.9422	611.433	105.957	79.9619
88	秦皇岛	2013	1168.75	170.096	444.749	553.91	304.52	848.498	21.5388	624.056	106.258	96.6449
88	秦皇岛	2014	1200.02	174.66	449.23	576.13	306.45	836.673	22.1712	613.72	101.965	98.8169
88	秦皇岛	2015	1250.44	177.63	445.09	627.72	307.32	841.996	22.8761	598.448	108.392	112.28
88	秦皇岛	2016	1349.35	195.946	468.631	684.775	309.46	849.33	24.9291	584.463	119.222	120.716
88	秦皇岛	2017	1500.34	193.021	512.706	794.608	311.08	886.505	29.0324	615.279	116.302	125.891
88	秦皇岛	2018	1507.33	203.26	509.7	794.37	313.42	1064.94	20.0462	810.081	106.74	128.077
88	秦皇岛	2019	1612.02	206.32	530.14	875.56	314.63	1140.2	18.7497	870.933	119.914	130.608
88	秦皇岛	2020	1685.8	233.1	551.29	901.41	314	1203.9	16.8234	923.424	101.643	162.013
88	秦皇岛	2021	1843.8	239.5	657.1	947.2	313.43	1152.08	16.9452	849.975	114.825	170.334
89	邯郸	2005	1157.31	158.09	582.09	417.13	866.258	1580.3	25.9721	1266	128.637	159.693
89	邯郸	2006	1359.48	172.76	708.28	478.44	871.051	1795.32	23.9681	1495.98	130.472	144.907
89	邯郸	2007	1608.13	208.7	845.53	553.9	875.87	1976.72	28.3179	1669.02	132.464	146.915
89	邯郸	2008	1990.37	230.27	1096.9	663.2	881.57	2204.5	31.7349	1840.13	162.428	170.204
89	邯郸	2009	2015.28	246.91	1085.94	682.434	887.86	2190.78	33.9531	1824.1	157.428	175.297
89	邯郸	2010	2361.56	307.95	1280.3	773.31	918.81	2443.02	40.8573	2008.32	177.412	216.429
89	邯郸	2011	2789.02	350.61	1527.43	910.98	923.9	2680.47	52.3634	2212.04	189.736	226.329
89	邯郸	2012	3024.29	383.897	1620.84	1019.55	928.636	2720.07	60.3049	2213.68	200.326	245.751
89	邯郸	2013	3061.5	395.006	1571.63	1094.86	932.51	2761.26	50.0184	2205.26	210.03	295.949
89	邯郸	2014	3080	403.1	1543.46	1133.44	937.39	2662.65	51.1692	2108.61	200.599	302.268
89	邯郸	2015	3145.43	402.82	1483.36	1259.25	943.3	2608.41	51.8773	1994.46	217.441	344.637
89	邯郸	2016	3361.11	417.204	1600.22	1343.68	949.28	2653.07	53.0784	1995.75	233.94	370.3
89	邯郸	2017	3379.53	306.853	1619.48	1453.2	951.11	2587.23	46.154	1943.47	212.696	384.906
89	邯郸	2018	3454.6	313.3	1558	1583.3	952.81	3109.18	30.8987	2476.18	212.748	389.358
89	邯郸	2019	3486.1	342.4	1554.6	1589.1	954.97	3199.13	31.1161	2553.95	217.638	396.422
89	邯郸	2020	3636.5	376.6	1571.3	1688.6	941	3335.08	27.1801	2631.97	190.406	485.524
89	邯郸	2021	4114.8	391.5	1911.4	1811.9	936.69	3228.84	27.6996	2472.44	219.649	509.046
90	邢台	2005	680.79	124.34	390.07	166.38	685.033	1046.39	20.4274	848.373	51.3091	126.285
90	邢台	2006	791.14	134.1	458.32	198.72	686.735	1155.07	18.6045	968.03	54.1917	114.244
90	邢台	2007	890.75	146.58	503.1	241.07	688.44	1186.1	19.889	993.088	57.6513	115.476
90	邢台	2008	989	150.76	564.37	273.87	693.34	1168.49	20.7771	946.773	67.0751	133.863
90	邢台	2009	1056.29	158.824	596.812	300.655	698.88	1231.68	21.8402	1002.49	69.3572	137.986
90	邢台	2010	1212.1	189.73	674.06	348.31	711.43	1330.01	25.1725	1057.35	79.9089	167.58
90	邢台	2011	1428.92	218.83	793.38	416.71	715.6	1443.75	32.6822	1148.98	86.7912	175.301
90	邢台	2012	1532.06	240.35	829.61	462.102	718.862	1451.84	37.7557	1133.06	90.7954	190.237
90	邢台	2013	1604.58	254.803	840.545	509.227	721.69	1538.42	32.265	1179.42	97.6862	229.041
90	邢台	2014	1646.94	273.38	780.05	593.51	725.63	1439.4	34.7026	1065.67	105.041	233.984
90	邢台	2015	1764.73	275.57	793.68	695.48	729.44	1489.23	35.4894	1067.15	120.092	266.503
90	邢台	2016	1975.75	269.751	925.799	780.196	731.99	1610.32	34.3188	1154.63	135.835	285.538
90	邢台	2017	2090.62	247.859	953.307	889.458	735.16	1609.01	37.2807	1144.03	130.185	297.513
90	邢台	2018	2150.8	265.4	876.8	1008.6	737.44	1856.57	26.1746	1393.52	135.526	301.349
90	邢台	2019	2119.96	283.54	833.07	1003.35	739.52	1838.76	25.7671	1368.6	137.415	306.986
90	邢台	2020	2200.4	311.6	823.2	1065.6	711	1888.38	22.4889	1378.88	120.157	366.852
90	邢台	2021	2427.1	331.3	958.9	1136.9	708.79	1786.82	23.4403	1240.36	137.821	385.194
91	保定	2005	1072.15	196.13	523.2	352.82	1075.13	1477.14	32.2216	1137.92	108.804	198.198
91	保定	2006	1199.96	207.87	587.44	404.65	1080.28	1559.65	28.8391	1240.75	110.35	179.713
91	保定	2007	1375.18	215.44	683.19	476.55	1085.45	1673.84	29.2324	1348.57	113.966	182.069
91	保定	2008	1580.89	247.01	763.59	570.29	1092.35	1665.59	34.0419	1280.98	139.673	210.899
91	保定	2009	1730	265.529	871.318	593.155	1101.66	1854.45	36.5135	1463.6	136.833	217.51
91	保定	2010	2050.3	303.65	1057.87	688.78	1120.81	2121.72	40.2868	1659.41	158.019	264.011
91	保定	2011	2449.89	343.02	1338.49	768.38	1127.2	2425.81	51.2299	1938.41	160.036	276.131
91	保定	2012	2720.9	378.115	1495.91	846.876	1135.14	2569.26	59.3968	2043.06	166.397	300.4
91	保定	2013	2904.31	409.353	1578.85	916.112	1141.63	2805.28	51.8351	2215.38	175.74	362.317
91	保定	2014	3035.2	425.37	1563.15	1046.68	1149.01	2745.26	53.9961	2135.51	185.244	370.506
91	保定	2015	3300.56	433.46	1645.67	1221.43	1155.24	2901.5	55.8233	2212.69	210.91	422.07
91	保定	2016	3477.13	452.708	1681.92	1342.5	1163.45	2842.82	57.5954	2097.64	233.734	453.844
91	保定	2017	3449.74	389.865	1584.88	1475	1169.05	2649.59	58.64	1901.95	215.887	473.104
91	保定	2018	3070.9	323.3	1276.1	1471.5	1173.14	2737.15	31.8849	2028.14	197.725	479.395
91	保定	2019	3772.2	443.345	1318.3	2010.56	1063	2922.67	40.2897	2165.75	275.359	441.267
91	保定	2020	3353.3	391.6	1109.7	1852	1155	2691.81	28.2627	1858.77	208.831	595.941
91	保定	2021	4401.7	517.7	1615.2	2268.8	1152.45	3027.27	36.6286	2089.3	275.037	626.302
92	张家口	2005	415.92	67.39	185.93	162.6	420.839	543.179	11.0713	404.384	50.1434	77.581
92	张家口	2006	484.21	79.27	214.8	190.14	420.244	586.446	10.9976	453.685	51.8519	69.9111
92	张家口	2007	566.32	86.34	254.31	225.67	419.65	638.066	11.7152	501.992	53.9684	70.3906
92	张家口	2008	720.37	118.89	316.73	284.75	421.22	698.788	16.3849	531.338	69.7398	81.3247
92	张家口	2009	800.341	121.395	334.793	344.152	423.53	742.074	16.6933	562.369	79.3913	83.621
92	张家口	2010	966.42	152.94	415.18	398.3	434.86	865.366	20.2913	651.264	91.3776	102.433
92	张家口	2011	1118.62	180.28	494.38	443.96	437.4	942.508	26.9247	715.966	92.4668	107.15
92	张家口	2012	1233.55	205.777	529.042	498.734	439.383	969.143	32.3248	722.549	97.993	116.277
92	张家口	2013	1317.02	235.501	554.58	526.935	441.33	1049.13	29.8209	778.167	101.083	140.064
92	张家口	2014	1348.97	239.64	575.45	533.88	442.09	1053.62	30.4197	786.157	94.4876	142.555
92	张家口	2015	1363.54	243.67	545.58	574.29	442.17	1025.66	31.3811	733.562	99.1655	161.548
92	张家口	2016	1465.99	266.015	547.166	652.81	442.51	1002.53	33.8435	682.409	113.657	172.617
92	张家口	2017	1427.02	200.574	511.053	715.39	443.3	927.571	30.1685	613.295	104.708	179.4
92	张家口	2018	1536.6	226.6	518.4	791.6	443.36	1133.8	22.348	823.909	106.367	181.176
92	张家口	2019	1551.06	243.78	445.41	861.87	442.33	1055.55	22.1539	731.735	118.039	183.618
92	张家口	2020	1600	267.7	430.9	901.4	412	1055.31	19.3205	721.768	101.642	212.578
92	张家口	2021	1727.8	278.3	478.7	970.8	409.93	979.364	19.6904	619.21	117.686	222.777
93	承德	2005	360.3	65.75	183.54	111.01	339.227	506.757	10.8019	399.186	34.2338	62.5358
93	承德	2006	428	75.95	224.53	127.52	338.943	575.934	10.537	474.236	34.7752	56.386
93	承德	2007	553.54	91.79	311.77	149.98	338.66	720.542	12.4547	615.415	35.8673	56.8056
93	承德	2008	714.94	107.24	430.2	177.5	340.67	845.718	14.7794	721.693	43.4726	65.7729
93	承德	2009	760.11	113.35	392.29	254.47	344.2	801.197	15.587	658.949	58.7028	67.9582
93	承德	2010	888.96	139.41	453.7	295.85	347.63	879.943	18.4963	711.688	67.8736	81.8855
93	承德	2011	1104.2	165.55	605.43	333.22	348.9	1056.39	24.7248	876.789	69.4022	85.4704
93	承德	2012	1181.92	185.158	625.395	371.368	350.634	1048.99	29.0858	854.145	72.9678	92.7905
93	承德	2013	1272.09	210.402	649.777	411.912	351.51	1128.96	26.6426	911.745	79.0181	111.558
93	承德	2014	1342.55	225.74	671.04	445.77	352.72	1138.03	28.6552	916.748	78.8937	113.737
93	承德	2015	1358.73	235.64	636.42	486.67	353.01	1099.06	30.347	855.701	84.0358	128.973
93	承德	2016	1438.57	237.786	658.782	542.006	353.18	1084	30.2521	821.613	94.3653	137.77
93	承德	2017	1465.45	234.97	610.174	620.311	356.5	1002.65	35.342	732.246	90.7915	144.272
93	承德	2018	1481.5	267.5	537.3	676.7	357.89	1117.51	26.3817	853.947	90.9282	146.249
93	承德	2019	1471	298	488.5	684.5	358.27	1072.08	27.0812	802.525	93.7467	148.723
93	承德	2020	1550.3	336.3	497.5	716.5	335	1111.24	24.2716	833.325	80.7923	172.849
93	承德	2021	1697	373.6	577.1	746.3	333.63	1044.71	26.4331	746.493	90.4707	181.312
94	沧州	2005	1130.93	135.5	603.79	391.64	687.339	1582.94	22.2609	1313.2	120.776	126.71
94	沧州	2006	1281.69	147.66	684.16	449.87	690.104	1703	20.4858	1445.03	122.681	114.805
94	沧州	2007	1465.38	166.37	759.52	539.49	692.88	1767.06	22.5742	1499.25	129.018	116.221
94	沧州	2008	1716.16	201.41	866.94	647.81	697.84	1775.51	27.7575	1454.36	158.659	134.732
94	沧州	2009	1801.23	216.2	868.97	716.06	702.88	1793.34	29.7301	1459.65	165.185	138.775
94	沧州	2010	2203.13	252.65	1115.22	835.26	714.33	2142.78	33.5204	1749.37	191.625	168.263
94	沧州	2011	2585.2	295.84	1358.7	930.66	719.8	2382.03	44.1836	1967.68	193.835	176.33
94	沧州	2012	2812.42	319.176	1479.08	1014.17	724.382	2461.18	50.1383	2020.08	199.267	191.698
94	沧州	2013	3012.99	313.075	1574.79	1125.12	730.95	2697.14	39.6437	2209.69	215.835	231.98
94	沧州	2014	3133.39	317.74	1628.29	1187.36	737.5	2712.79	40.3336	2224.51	210.142	237.812
94	沧州	2015	3320.63	319.44	1646.42	1354.77	744.3	2760.71	41.1392	2213.7	233.935	271.932
94	沧州	2016	3544.68	308.615	1757.78	1478.28	750.55	2781.67	39.2633	2192.26	257.374	292.778
94	沧州	2017	3643.4	263.209	1775.5	1604.69	755.49	2710.91	39.5895	2130.71	234.87	305.74
94	沧州	2018	3676.4	275.9	1580	1820.5	783.13	3102.99	27.2102	2511.14	244.621	320.02
94	沧州	2019	3587.9	292.6	1430.3	1865	754.43	2944.94	26.5905	2349.75	255.424	313.175
94	沧州	2020	3700	315	1433.8	1951.2	730	3021.06	22.7343	2401.65	220.017	376.655
94	沧州	2021	4163.3	332.8	1728.4	2102.1	730.4	2911.04	23.5464	2235.73	254.828	396.938
95	廊坊	2005	621.23	100.75	336.05	184.43	387.826	875.806	16.5519	730.883	56.8755	71.4949
95	廊坊	2006	729.89	107.26	407.62	215.01	396.916	1000.49	14.8808	860.946	58.634	66.0303
95	廊坊	2007	883.93	116.44	500.79	266.7	406.22	1136.25	15.7994	988.528	63.7806	68.1379
95	廊坊	2008	1051.49	129.36	595.58	326.55	410.26	1176.14	17.8279	999.13	79.9773	79.2086
95	廊坊	2009	1147.48	138.34	613.03	396.11	412.19	1221.52	19.0234	1029.74	91.3773	81.382
95	廊坊	2010	1351.09	157.48	723.81	469.8	436.39	1366.86	20.8937	1135.39	107.781	102.793
95	廊坊	2011	1611.42	174.28	875.5	561.64	440	1518.7	26.0286	1267.91	116.977	107.787
95	廊坊	2012	1794.33	198.398	968.624	627.306	443.933	1594.82	31.1657	1322.92	123.255	117.481
95	廊坊	2013	1943.13	199.014	1022.01	722.106	446.84	1739.59	25.2006	1434.06	138.523	141.813
95	廊坊	2014	2175.96	205.54	1045.66	924.76	452.18	1764.11	26.0911	1428.54	163.667	145.809
95	廊坊	2015	2473.86	206.17	1102.41	1165.28	456.32	1876.73	26.5517	1482.25	201.215	166.718
95	廊坊	2016	2720.46	198.273	1203.82	1318.37	461.5	1936.15	25.2251	1501.37	229.532	180.024
95	廊坊	2017	2881.01	190.05	1258.47	1432.48	474.09	1940.35	28.5857	1510.24	209.665	191.86
95	廊坊	2018	3108.3	196.7	1138.1	1773.5	483.66	2264.16	19.3992	1808.82	238.305	197.644
95	廊坊	2019	3196.02	212.416	1051.99	1931.61	492.05	2216.36	19.3036	1728.25	264.546	204.257
95	廊坊	2020	3301.1	221.5	1022	2057.6	549	2243.14	15.9862	1711.87	232.014	283.265
95	廊坊	2021	3553	216.3	1193.6	2143.1	553.82	2120.03	15.3038	1543.95	259.799	300.975
96	衡水	2005	519.71	90.58	275.29	153.84	426.809	739.74	14.8811	598.735	47.442	78.6815
96	衡水	2006	547.18	98.6	283.79	164.79	426.419	728.957	13.6794	599.401	44.9388	70.9384
96	衡水	2007	558.38	97.98	276.53	183.87	426.03	674.58	13.2946	545.853	43.972	71.4607
96	衡水	2008	633.81	110.35	310.02	213.44	427.98	670.195	15.208	520.082	52.2749	82.6298
96	衡水	2009	652.106	122.937	331.25	197.919	430.49	703.974	16.9054	556.417	45.6573	84.9952
96	衡水	2010	781.83	154.2	396	231.63	434.57	797.141	20.4585	621.178	53.1403	102.365
96	衡水	2011	929.07	174.54	488.33	266.2	436.4	895.62	26.0675	707.204	55.4434	106.905
96	衡水	2012	1011.03	189.031	522.91	299.085	438.927	918.789	29.6942	714.174	58.7653	116.156
96	衡水	2013	1070.23	168.263	558.478	343.493	440.85	1010.75	21.3066	783.637	65.893	139.912
96	衡水	2014	1149.14	166.54	549.93	432.67	442.34	991.644	21.1404	751.293	76.5752	142.636
96	衡水	2015	1220.01	168.89	563.09	488.03	443.54	1025.17	21.7506	757.105	84.2706	162.048
96	衡水	2016	1420.18	184.329	668.327	567.526	445.31	1129.49	23.4512	833.517	98.8084	173.709
96	衡水	2017	1523.19	187.594	690.894	644.7	446.04	1132.2	28.2161	829.115	94.3612	180.508
96	衡水	2018	1558.7	200.5	639.3	718.9	447.24	1315.19	19.774	1016.06	96.5986	182.761
96	衡水	2019	1504.9	216.6	492.1	796.2	448.6	1123.39	19.6839	808.439	109.045	186.22
96	衡水	2020	1560.2	235.1	489.6	835.5	421	1148.49	16.9677	820.092	94.2107	217.222
96	衡水	2021	1703.1	237.9	583.7	881.5	418.69	1106.26	16.832	755.03	106.86	227.538
97	石家庄	2005	1852	247	927	678	931.865	2437.61	40.5789	2016.16	209.085	171.788
97	石家庄	2006	2064	255	1025	784	943.386	2571.05	35.3777	2164.93	213.8	156.94
97	石家庄	2007	2360.73	275.74	1164.41	920.58	955.05	2716.24	37.4143	2298.47	220.154	160.197
97	石家庄	2008	2838.38	309.69	1424.56	1104.13	966.48	2889.5	42.6802	2389.81	270.419	186.598
97	石家庄	2009	3001.27	308.31	1487.91	1205.05	977.41	3012.68	42.3964	2499.32	277.989	192.978
97	石家庄	2010	3401.1	369.6	1653.8	1377.7	989.16	3192.31	49.0368	2594.2	316.071	233
97	石家庄	2011	4082.69	415	2031.9	1635.79	997.29	3589.6	61.9801	2942.62	340.698	244.307
97	石家庄	2012	4500.3	452.2	2240.7	1807.4	1005.33	3752.48	71.0345	3060.28	355.125	266.047
97	石家庄	2013	4863.66	488.71	2359.5	2015.45	1003.15	4077.65	61.8839	3310.77	386.629	318.368
97	石家庄	2014	5170.27	487.51	2417.51	2265.25	1024.93	4096	61.8841	3302.71	400.91	330.496
97	石家庄	2015	5440.61	494.44	2452.4	2493.77	1028.84	4167.56	63.6766	3297.39	430.612	375.889
97	石家庄	2016	5927.73	480.74	2694.15	2752.84	1038	4305.41	61.1617	3360.06	479.28	404.908
97	石家庄	2017	6460.88	480.53	2913.91	3066.44	973.29	4411.85	72.2769	3496.87	448.818	393.882
97	石家庄	2018	6082.62	420.45	2285.51	3376.66	981.6	4528.74	41.4662	3632.43	453.722	401.123
97	石家庄	2019	5809.95	449.5	1831.73	3528.72	1052.39	3970.22	40.849	3009.23	483.281	436.862
97	石家庄	2020	5935	499	1745	3691	1120.47	3953.25	36.014	2922.92	416.196	578.125
97	石家庄	2021	6490.3	504.8	2107.1	3878.4	1120.47	3840.38	35.7159	2725.59	470.162	608.922
98	开封	2005	408.027	121.3	163.928	122.8	471	329.213	18.5786	226.801	25.7118	58.121
98	开封	2006	475.219	131.2	197.819	146.2	469.28	376.587	19.7206	269.17	28.5329	59.1632
98	开封	2007	555.387	135.7	239.987	179.7	467.751	407.951	19.2113	298.14	33.3115	57.2876
98	开封	2008	702.327	153.59	314.177	234.56	469.35	438.102	19.4052	322.345	38.5287	57.8237
98	开封	2009	778.724	168.58	345.804	264.34	471.21	474.67	19.985	351.81	43.7176	59.1567
98	开封	2010	927.155	219.31	400.645	307.2	467.688	509.126	23.5987	367.925	53.4222	64.1793
98	开封	2011	1072.42	237.54	470.27	364.61	466	552.799	26.9676	374.642	71.2609	79.9287
98	开封	2012	1207.05	257.663	533.264	416.128	465.29	573.509	29.7638	371.99	80.0337	91.7212
98	开封	2013	1363.54	280.4	609.591	473.55	465	565.61	26.563	375.833	86.4175	76.7965
98	开封	2014	1492.06	275.69	636.417	579.949	454.9	596.538	27.4941	405.441	84.6118	78.9911
98	开封	2015	1605.84	283.896	657.401	664.544	454.26	612.494	30.9729	405.933	93.2177	82.3697
98	开封	2016	1755.1	287.719	712.935	754.446	454.67	628.618	28.4584	416.839	96.1861	87.1349
98	开封	2017	1887.55	279.12	759.948	848.48	454.93	612.084	30.5506	399.566	82.8899	99.077
98	开封	2018	2108.37	273.2	882.134	953.04	456.49	638.724	27.236	409.649	96.3231	105.517
98	开封	2019	2316.84	318.239	901.933	1096.66	457.49	630.203	30.242	387.194	101.702	111.065
98	开封	2020	2356.69	363.62	882.13	1110.94	483.47	662.109	31.0108	409.718	102.795	118.585
98	开封	2021	2559.08	380.98	971.62	1206.48	478	695.061	32.8073	426.821	110.608	124.825
99	洛阳	2005	1112.45	110.5	648.449	353.5	635	1056.99	16.9245	873.785	87.9198	78.3584
99	洛阳	2006	1333.68	130	801.18	402.5	636.02	1251.7	19.5402	1060.92	91.0481	80.1845
99	洛阳	2007	1595.29	144.1	969.787	481.4	634.149	1374.6	20.4005	1175.02	101.514	77.6672
99	洛阳	2008	1825.75	167.57	1121.45	536.73	642.03	1333.42	21.1714	1122.15	111.002	79.0978
99	洛阳	2009	2001.48	173.79	1167.06	660.63	642.23	1372.29	20.6027	1148.84	122.217	80.6269
99	洛阳	2010	2320.25	187.62	1396.21	736.42	655.386	1484.55	20.1887	1245.74	128.682	89.9365
99	洛阳	2011	2702.75	203.84	1656.52	842.39	656.71	1589.2	23.1417	1288.21	165.208	112.639
99	洛阳	2012	2981.12	223.755	1788.09	969.283	659	1554.03	25.847	1213.36	184.916	129.907
99	洛阳	2013	3140.75	248.89	1813.43	1078.43	662	1413.79	23.578	1080.06	200.827	109.332
99	洛阳	2014	3288.31	231.994	1681.02	1375.29	667.8	1381.54	23.1363	1022.37	220.073	115.96
99	洛阳	2015	3474.02	236.394	1700.04	1537.58	674.3	1391.13	25.7904	1002.09	240.988	122.269
99	洛阳	2016	3823.68	233.995	1794.89	1794.8	680.1	1405.14	23.1446	1004.29	247.365	130.337
99	洛阳	2017	4293.18	220.113	2000.95	2072.12	682.3	1421.58	24.0922	1020.97	227.925	148.595
99	洛阳	2018	4620.89	243.4	2159.79	2217.7	688.85	1438.8	24.2651	1002.72	252.582	159.226
99	洛阳	2019	4988.22	245.134	2283.92	2459.16	692.22	1431.47	23.2949	961.904	278.216	168.05
99	洛阳	2020	4975.99	254.13	2159.79	2562.07	705.91	1464.58	21.6731	1002.91	266.853	173.145
99	洛阳	2021	5455.28	261.01	2386.84	2807.43	707	1552.76	22.4763	1034.44	311.217	184.626
100	平顶山	2005	561.023	67	337.323	156.7	484	591.35	10.2619	485.914	35.4488	59.7252
100	平顶山	2006	675.35	73.4	416.55	185.4	483.66	696.549	11.0327	586.592	37.9478	60.9762
100	平顶山	2007	821.107	80.6	514.706	225.8	483.806	773.887	11.4107	660.341	42.8814	59.254
100	平顶山	2008	1048.33	101.39	690.988	255.95	486.9	848.909	12.81	729.736	46.3769	59.9859
100	平顶山	2009	1127.81	105.36	735.075	287.38	490.28	891.616	12.4904	769.051	48.5237	61.5508
100	平顶山	2010	1310.83	114.72	869.43	326.68	490.519	953.206	12.3443	818.321	55.228	67.3124
100	平顶山	2011	1484.62	135.63	973.709	375.28	491.8	971.653	15.3979	794.8	77.1004	84.354
100	平顶山	2012	1495.8	145.847	910.738	439.211	492.91	843.996	16.8475	644.549	85.4338	97.1658
100	平顶山	2013	1556.88	162.53	906.556	487.79	496	754.535	15.3969	564.292	92.9299	81.9162
100	平顶山	2014	1637.41	167.139	879.656	590.611	496.03	759.377	16.6685	565.593	90.9826	86.1331
100	平顶山	2015	1686.26	167.043	854.01	665.203	496	736.557	18.2243	529.984	98.4107	89.9383
100	平顶山	2016	1825.4	176.754	895.308	753.335	498.4	740.996	17.4828	524.32	103.678	95.5155
100	平顶山	2017	1994.99	166.323	972.788	855.88	500	730.313	18.2046	511.786	91.4297	108.893
100	平顶山	2018	2174.27	164.56	1018.1	991.61	502.77	733.807	16.4054	484.34	116.847	116.214
100	平顶山	2019	2368.09	173.665	1088.05	1106.38	502.57	738.455	16.5033	474.746	125.197	122.009
100	平顶山	2020	2365.92	204.64	1018.1	1143.18	498.79	747.784	17.4524	484.036	123.952	122.343
100	平顶山	2021	2700.31	216.87	1214.67	1268.77	496.8	836.339	18.6753	548.757	139.172	129.734
101	安阳	2005	557.437	88.4	320.537	148.5	521	542.013	13.5396	438.091	26.0915	64.2909
101	安阳	2006	645.968	97.8	377.268	170.9	521.96	612.609	14.7003	503.424	28.6796	65.8047
101	安阳	2007	807.818	111.9	487.717	208.2	518.62	709.687	15.8419	598.476	31.8521	63.5178
101	安阳	2008	1053.09	141.57	639.151	272.37	521.4	762.286	17.8865	646.313	33.8499	64.2363
101	安阳	2009	1124.88	142.31	676.46	306.11	521.6	804.444	16.8708	676.293	45.7978	65.4828
101	安阳	2010	1315.58	159.07	809.288	347.22	517.146	874.474	17.1166	731.98	54.4104	70.9663
101	安阳	2011	1486.61	175.22	873.328	438.06	515	870.568	19.8925	682.914	79.4287	88.3333
101	安阳	2012	1566.9	187.324	900.844	478.728	508.3	827.691	21.6387	616.755	89.0979	100.2
101	安阳	2013	1683.65	199.16	961.097	523.39	509	779.711	18.8669	580.066	96.7147	84.0632
101	安阳	2014	1792.13	205.212	938.499	648.42	508.8	792.941	20.4654	579.265	104.86	88.3505
101	安阳	2015	1872.67	204.714	927.134	740.82	511.7	780.98	22.3341	551.042	114.82	92.7851
101	安阳	2016	2030.19	212.443	971.358	846.387	513.4	782.919	21.0128	544.67	118.846	98.3902
101	安阳	2017	2250.22	193.612	1084.29	972.321	513	789.411	21.1915	549.268	107.227	111.724
101	安阳	2018	2273.83	195.1	985.136	1093.59	517.6	660.273	19.45	401.161	120.02	119.642
101	安阳	2019	2219.06	197.997	988.176	1032.89	519.22	632.52	18.8155	368.814	118.839	126.051
101	安阳	2020	2277.33	239.28	985.14	1052.91	547.63	679.567	20.4066	403.129	121.709	134.323
101	安阳	2021	2436.38	235.15	1065.62	1135.61	542	692.807	20.2494	402.861	128.158	141.538
102	鹤壁	2005	186.306	32.7	110.506	43.1	146	190.269	5.00842	159.348	7.89613	18.0163
102	鹤壁	2006	221.716	35.7	134.216	51.8	144.04	221.228	5.36605	189.188	8.51416	18.1595
102	鹤壁	2007	274.392	36.4	172.792	65.2	141.905	254.316	5.15321	222.377	9.40617	17.3797
102	鹤壁	2008	328.163	43.96	222.113	62.09	142.55	266.148	5.55408	233.582	9.45014	17.5621
102	鹤壁	2009	363.619	44.31	249.699	69.61	143.66	291.823	5.25292	260.341	8.19366	18.0354
102	鹤壁	2010	429.127	48.83	301.957	78.34	157.154	319.714	5.25431	282.574	10.3194	21.5658
102	鹤壁	2011	500.513	55.95	354.063	90.5	158	335.036	6.35194	287.623	13.9605	27.1003
102	鹤壁	2012	545.781	58.1257	384.587	103.067	158.8	325.933	6.71436	271.787	16.1276	31.3038
102	鹤壁	2013	622.11	61.04	446.25	114.82	161	329.415	5.78248	279.112	17.9309	26.5897
102	鹤壁	2014	682.198	63.4693	459.58	159.148	159.76	367.871	6.32969	297.367	36.4331	27.7415
102	鹤壁	2015	715.653	61.8518	468.247	185.554	160.6	372.163	6.748	292.896	43.3972	29.1212
102	鹤壁	2016	771.789	61.988	503.252	206.549	161.38	377.918	6.13125	297.032	43.8273	30.9276
102	鹤壁	2017	827.651	58.442	537.15	232.059	162.13	365.347	6.39668	283.909	39.7317	35.3095
102	鹤壁	2018	872.092	60.05	552.552	259.49	162.73	375.958	5.98653	278.476	53.8808	37.6147
102	鹤壁	2019	959.082	63.8309	563.568	331.683	163.15	359.646	6.0658	257.545	56.4273	39.6079
102	鹤壁	2020	979.65	78.01	552.56	349.08	156.84	379.638	6.65297	277.79	56.7253	38.4697
102	鹤壁	2021	1064.71	72.52	616	376.19	157	398.519	6.24491	292.585	58.6898	40.999
103	新乡	2005	544.14	89	280.44	174.7	557	496.188	13.6315	362.253	51.5702	68.7333
103	新乡	2006	639.912	97.5	335.512	206.9	554.65	571.355	14.6552	429.952	56.8218	69.926
103	新乡	2007	779.705	110.7	416.905	252.1	551.634	640.275	15.672	492.325	64.7174	67.5612
103	新乡	2008	902.96	131.01	503.88	268.07	551.32	646.543	16.5523	494.191	67.8767	67.9224
103	新乡	2009	991.979	131.8	558.959	301.22	551.68	682.686	15.6248	542.101	55.7011	69.2591
103	新乡	2010	1189.94	157.15	686.48	346.31	571.104	768.566	16.91	604.09	69.1958	78.3707
103	新乡	2011	1489.4	187.4	880.644	421.36	565.94	893.242	21.2753	680.926	93.971	97.0705
103	新乡	2012	1619.77	200.335	925.656	493.78	566.85	865.264	23.1416	623.26	107.121	111.741
103	新乡	2013	1766.1	212.29	999.498	554.31	568	822.189	20.1108	593.729	114.542	93.8073
103	新乡	2014	1920.27	223.286	995.28	701.707	570.8	841.052	22.2679	608.112	111.556	99.1165
103	新乡	2015	1977.46	222.767	985.143	769.555	572.1	829.865	24.3038	581.827	119.997	103.737
103	新乡	2016	2169.57	222.895	1076.61	870.069	574.3	857.801	22.0466	603.279	122.414	110.061
103	新乡	2017	2360.79	217.172	1149.8	993.822	576.9	833.96	23.7702	576.042	108.507	125.64
103	新乡	2018	2673.71	231.5	1237.36	1204.85	579.41	874.461	23.0788	545.722	171.731	133.929
103	新乡	2019	2907.47	253.616	1327.86	1325.99	581.43	876.07	24.1009	533.41	177.405	141.154
103	新乡	2020	2899.42	293.36	1237.36	1368.7	625.51	903.405	25.0188	546.79	178.171	153.425
103	新乡	2021	3234.38	292.48	1444.32	1497.58	617.1	980.014	25.1863	596.739	196.939	161.15
104	焦作	2005	583.92	58.4	361.92	163.6	340	625.228	8.9447	512.885	61.4425	41.9557
104	焦作	2006	699.045	62.1	448.745	188.2	339.65	741.237	9.33422	625.836	63.2455	42.8205
104	焦作	2007	855.983	69	562.183	224.8	338.911	836.595	9.76844	716.162	69.1557	41.508
104	焦作	2008	990.365	82.99	672.485	234.89	340.75	829.276	10.4853	704.078	72.7319	41.9803
104	焦作	2009	1071.42	85.55	721.429	264.44	342.39	850.788	10.1419	751.043	46.6185	42.9844
104	焦作	2010	1245.93	101.3	855.309	289.32	354.304	915.196	10.9003	801.771	53.9052	48.6199
104	焦作	2011	1442.62	114.16	993.84	334.62	352.7	958.438	12.9605	811.623	73.3587	60.4954
104	焦作	2012	1551.35	122.42	1046.49	382.437	352	914.217	14.1413	749.341	81.3461	69.3887
104	焦作	2013	1707.36	133.07	1151.02	423.27	351	888.608	12.6061	729.792	88.2406	57.9689
104	焦作	2014	1844.5	136.933	1139.96	567.602	352.25	967.359	13.6561	749.621	142.916	61.1664
104	焦作	2015	1926.23	137.099	1151.11	638.017	353.4	955.385	14.9575	733.065	143.281	64.081
104	焦作	2016	2095.08	133.952	1241.89	719.235	354.6	971.215	13.2492	746.274	143.735	67.9571
104	焦作	2017	2280.1	131.34	1332.52	816.241	356.01	950.252	14.3756	733.151	125.192	77.5337
104	焦作	2018	2381.14	134.92	1351.4	894.82	359.07	950.688	13.4505	690.926	163.313	82.9982
104	焦作	2019	2642.7	149.777	1361.77	1131.16	359.71	906.969	14.2332	632.671	172.739	87.3267
104	焦作	2020	2583.36	157.74	1351.41	1074.21	352.43	959.035	13.4526	688.914	170.224	86.444
104	焦作	2021	2137.82	141.41	857.64	1138.77	352	666.386	12.1772	387.054	175.234	91.9213
105	濮阳	2005	384.053	62.5	241.053	80.5	355	394.205	9.57267	329.672	11.1542	43.8067
105	濮阳	2006	456.298	67.4	294.098	94.8	353.36	464.67	10.1309	397.475	12.5153	44.5489
105	濮阳	2007	526.13	72	342.73	111.4	349.27	489.75	10.1932	422.499	14.2808	42.7767
105	濮阳	2008	632.679	90.45	425.199	117.03	349.87	507.379	11.4278	438.055	14.7927	43.1038
105	濮阳	2009	661.637	93.78	433.897	133.96	351.8	513.006	11.1176	442.667	15.0554	44.1657
105	濮阳	2010	775.401	107.62	515.331	152.45	359.994	555.724	11.5804	475.661	19.0816	49.4008
105	濮阳	2011	897.344	128.49	583.254	185.6	356	569.519	14.5873	466.731	27.1395	61.0614
105	濮阳	2012	989.699	137.758	644.529	207.412	359.76	570.154	15.913	452.608	30.7149	70.9184
105	濮阳	2013	1130.48	148.62	748.117	233.74	358	574.004	14.0792	466.31	34.4901	59.125
105	濮阳	2014	1307.93	155.669	780	372.263	360.1	634.954	15.5246	504.683	52.2172	62.5295
105	濮阳	2015	1370.81	157.479	793.654	419.675	361	638.147	17.1808	496.678	58.8298	65.4591
105	濮阳	2016	1485.28	161.874	829.567	493.837	362.71	638.464	16.011	490.089	62.8525	69.5113
105	濮阳	2017	1619.4	151.827	878.985	588.59	363.93	619.98	16.618	468.064	56.0387	79.2586
105	濮阳	2018	1397.58	163.93	580.64	653.01	360.94	445.041	16.3426	246.029	99.2382	83.4305
105	濮阳	2019	1628.15	193.119	617.551	817.476	361.04	457.438	18.3519	244.299	107.137	87.6496
105	濮阳	2020	1647.38	240.02	580.64	826.72	377.35	465.085	20.4697	246.868	105.191	92.5564
105	濮阳	2021	1805.49	209.63	696.55	899.31	374	521.516	18.0518	284.216	121.582	97.6664
106	许昌	2005	605.492	99.6	370.292	135.6	425	632.361	15.255	530.221	34.4399	52.4446
106	许昌	2006	718.615	106.4	452.716	159.5	427.9	744.366	15.9929	636.177	38.2499	53.9464
106	许昌	2007	855.307	111.2	548.107	196	428.86	815.009	15.7428	701.223	45.5192	52.5245
106	许昌	2008	1028.71	133.89	690.255	204.57	430.89	840.253	16.9162	722.642	47.6095	53.0855
106	许昌	2009	1130.76	136.8	761.047	232.91	431.29	901.145	16.2175	792.666	38.1168	54.1451
106	许昌	2010	1316.49	149.96	901.982	264.55	430.956	965.396	16.1363	845.035	45.0861	59.1388
106	许昌	2011	1588.75	171.71	1078.25	338.79	429.6	1036.57	19.494	879.556	63.8397	73.6854
106	许昌	2012	1716.19	177.815	1150.13	388.24	429.63	998.144	20.5403	819.925	72.9869	84.6917
106	许昌	2013	1903.31	184.98	1284.16	434.17	430	978.792	17.5236	809.805	80.4469	71.0161
106	许昌	2014	2089.98	184.668	1270.96	634.36	431.5	1044.36	18.4166	827.366	123.654	74.9278
106	许昌	2015	2173.93	169.575	1283.67	720.69	434.15	1042.37	18.5006	809.377	135.764	78.7232
106	许昌	2016	2380.69	162.483	1401.51	816.694	438.05	1075.23	16.0712	836.388	138.82	83.9498
106	许昌	2017	2636.22	149.06	1558.88	928.279	440.89	1074.69	16.3151	840.697	121.661	96.0193
106	许昌	2018	3147.55	152	1726.25	1269.3	443.74	1125.49	15.1533	854.613	153.152	102.569
106	许昌	2019	3366.35	162.272	1805.09	1398.99	446.21	1104.77	15.4206	820.298	160.721	108.326
106	许昌	2020	3356.62	183.55	1726.25	1446.82	438.24	1136.84	15.6538	852.98	160.718	107.491
106	许昌	2021	3665.78	182	1923.17	1560.61	438.2	1209.39	15.6725	905.609	173.675	114.432
107	漯河	2005	322.173	57.8	200.673	63.7	249	341.342	8.8528	291.082	10.6805	30.7264
107	漯河	2006	380.25	63.4	243.15	73.7	249.75	397.939	9.52962	345.747	11.1764	31.4866
107	漯河	2007	437.079	59.4	292.879	84.8	246.85	429.199	8.40935	379.342	11.2151	30.2329
107	漯河	2008	541.68	78.59	365.5	97.59	248.05	441.836	9.92936	389.715	11.6318	30.5597
107	漯河	2009	591.7	78.7	407.57	105.43	249.71	486.883	9.32983	431.614	14.5896	31.3491
107	漯河	2010	680.5	86.66	474.58	119.26	254.847	512.869	9.32498	450.827	17.7459	34.9718
107	漯河	2011	751.696	94.91	519.716	137.07	255	505.516	10.775	427.257	23.7468	43.7378
107	漯河	2012	797.124	98.0079	545.938	153.178	255.8	480.516	11.3213	392.02	26.7492	50.4251
107	漯河	2013	861.529	107.53	584.079	169.92	258	452.288	10.1866	369.721	29.7709	42.6097
107	漯河	2014	941.16	109.108	599.577	232.475	260.1	503.845	10.8812	393.875	53.9245	45.1651
107	漯河	2015	992.589	106.407	624.748	261.435	262.5	514.782	11.6089	397.612	57.9632	47.5984
107	漯河	2016	1081.93	113.873	674.62	293.432	263.5	527.663	11.2633	406.361	59.5399	50.4983
107	漯河	2017	1165.04	109.697	713.75	341.596	265.03	512.737	12.0067	386.941	56.0692	57.7196
107	漯河	2018	1172.22	110.98	676.796	384.44	266.53	501.834	11.0639	334.107	95.0551	61.6078
107	漯河	2019	1537.94	137.8	689.43	710.709	266.82	494.923	13.0951	309.728	107.325	64.7758
107	漯河	2020	1576.61	149.97	676.79	749.85	237.19	510.621	12.79	333.497	106.156	58.1779
107	漯河	2021	1721.66	155.48	741.48	824.7	237	538.588	13.3888	344.886	118.423	61.8902
108	三门峡	2005	335.195	33.1	202.295	99.8	228	354.105	5.06969	289.344	31.5565	28.135
108	三门峡	2006	412.085	36.8	262.385	112.9	225.54	434.869	5.53139	368.581	32.3231	28.4344
108	三门峡	2007	518.455	42.1	342.055	134.3	221.346	509.433	5.96016	439.384	36.9797	27.1092
108	三门峡	2008	647.481	54.77	430.141	162.57	221.96	523.851	6.91985	450.133	39.4531	27.3454
108	三门峡	2009	702.742	57.61	464.132	181	222.96	573.866	6.82963	480.174	58.8712	27.9909
108	三门峡	2010	874.411	70	599.181	205.23	223.443	664.343	7.53229	560.813	65.336	30.6623
108	三门峡	2011	1030.45	81.22	709.037	240.19	224.1	712.067	9.22081	576.884	87.5244	38.4378
108	三门峡	2012	1127.32	90.5722	766.409	270.339	223.2	696.812	10.4624	544.411	97.9394	43.9987
108	三门峡	2013	1204.68	99.66	799.791	305.23	224	647.974	9.44105	500.056	101.483	36.9944
108	三门峡	2014	1240.69	111.349	775.913	353.424	224.7	656.458	11.1046	500.322	106.013	39.018
108	三门峡	2015	1251.65	118.469	728.517	404.665	224.65	618.764	12.9249	452.206	112.898	40.7352
108	三门峡	2016	1326.53	123.501	749.598	453.432	225.61	604.475	12.2155	437.141	111.882	43.2369
108	三门峡	2017	1448.19	118.962	819.215	510.008	226.87	591.331	13.0208	428.641	100.26	49.4089
108	三门峡	2018	1322.54	121.74	654.366	546.43	227.287	444.279	12.1366	289.683	89.9225	52.5369
108	三门峡	2019	1420.31	136.178	681.376	602.758	227.65	435.304	12.9409	277.652	89.4442	55.2665
108	三门峡	2020	1417.81	146.94	654.36	616.51	203.54	445.824	12.5316	290.21	93.1578	49.9243
108	三门峡	2021	1586.95	150.4	753.24	683.31	203.8	484.994	12.9514	318.815	100.007	53.2203
109	南阳	2005	1053.51	275.8	528.013	249.7	996	940.43	42.2423	721.959	53.3239	122.906
109	南阳	2006	1203.17	295.8	612.374	295	997.19	1047.78	44.4615	820.006	57.5984	125.718
109	南阳	2007	1376.28	302	714.781	359.5	995.44	1099.84	42.7546	871.366	63.8008	121.916
109	南阳	2008	1596.78	344.48	832.63	419.67	1004.21	1076.07	43.5229	838.911	69.9195	123.718
109	南阳	2009	1714.49	366.91	875.489	472.09	1013.36	1122.08	43.4969	869.988	81.3777	127.219
109	南阳	2010	1953.36	401.18	1017.07	535.11	1027.22	1198.47	43.1686	911.601	102.738	140.962
109	南阳	2011	2202.32	415.9	1166.81	619.61	1012.9	1268.87	47.2167	910.802	137.118	173.734
109	南阳	2012	2340.73	423.62	1220.99	696.112	1014.9	1233.28	48.9342	829.502	154.779	200.064
109	南阳	2013	2498.67	449.78	1264.68	784.21	1009	1129.42	42.6088	753.905	166.262	166.64
109	南阳	2014	2680.21	468.879	1248.78	962.55	998.91	1161.63	46.7605	764.986	176.428	173.456
109	南阳	2015	2871.58	501.651	1273.48	1096.45	1002.12	1186.91	54.7298	754.849	195.623	181.712
109	南阳	2016	3119.82	515.501	1369.2	1235.12	1006.87	1211.86	50.9883	765.339	202.574	192.961
109	南阳	2017	3350.49	512.948	1446.6	1390.94	1005.02	1184.04	56.144	725.121	183.893	218.878
109	南阳	2018	3502.71	535.96	1179.39	1787.36	1001.36	1037.35	53.4312	505.07	247.391	231.462
109	南阳	2019	3822.95	569.464	1275.75	1977.73	1003.16	1056.44	54.1158	497.957	260.83	243.537
109	南阳	2020	3844.43	652.46	1179.39	2012.58	971.53	1059.13	55.6441	506.595	258.592	238.297
109	南阳	2021	4344.17	731.21	1374.29	2238.67	962.9	1169.37	62.9666	561.847	293.104	251.452
110	商丘	2005	560.777	188.128	220.945	151.704	761	443.531	28.8143	283.715	37.0948	93.9067
110	商丘	2006	651.014	207.321	262.904	180.789	765.28	499.253	31.1623	333.349	38.2608	96.4806
110	商丘	2007	765.672	223.952	322.147	219.572	763.93	544.453	31.7053	375.903	43.2826	93.5621
110	商丘	2008	931.39	254.625	416.055	260.711	776.54	581.17	32.1703	407.938	45.3928	95.6694
110	商丘	2009	1032.94	270.786	461.526	300.632	781.04	619.753	32.1015	448.099	41.4989	98.0535
110	商丘	2010	1146.52	299.508	532.639	314.375	735.432	654.555	32.2283	466.552	54.8534	100.921
110	商丘	2011	1308.37	317.004	622.96	368.409	736.4	713.252	35.989	477.551	73.4039	126.308
110	商丘	2012	1397.28	323.22	653.203	420.852	732.2	701.983	37.3366	437.907	82.4028	144.336
110	商丘	2013	1538.22	343.169	719.987	475.064	728	666.787	32.5093	424.719	89.3271	120.232
110	商丘	2014	1697.64	374.779	735.51	587.35	725.8	704.815	37.3761	444.591	96.8164	126.032
110	商丘	2015	1812.16	376.968	757.238	677.956	727.39	724.377	41.127	444.356	106.998	131.896
110	商丘	2016	1989.15	386.262	823.834	779.057	728.17	745.445	38.2053	456.414	111.276	139.55
110	商丘	2017	2195.55	372.457	931.392	891.704	729.86	762.364	40.7667	462.093	100.551	158.953
110	商丘	2018	2659.52	390.67	1113.92	1154.93	732.53	853.295	38.9469	511.066	133.96	169.323
110	商丘	2019	2911.2	428.918	1193.48	1288.8	733.36	864.458	40.7597	504.41	141.251	178.038
110	商丘	2020	2934.18	515.56	1115.72	1302.9	781.86	888.594	43.9688	512.353	140.497	191.775
110	商丘	2021	3084.67	577.2	1153.54	1353.93	772	907.086	49.7043	508.518	147.264	201.6
111	信阳	2005	508.534	150.4	193.434	164.7	663	376.3	23.0357	238.015	33.4351	81.8136
111	信阳	2006	588.448	164.4	231.048	193	663.13	424.845	24.7109	280.241	36.2911	83.6024
111	信阳	2007	699.076	180.8	282.076	236.2	663.41	464.635	25.5961	315.886	41.9021	81.251
111	信阳	2008	835.289	222.29	349.069	263.93	668.6	480.225	28.085	324.787	44.9819	82.3713
111	信阳	2009	928.993	234.83	394.363	299.8	679.28	522.72	27.8389	361.044	48.5583	85.2783
111	信阳	2010	1091.84	288.04	460.868	342.93	610.086	556.813	30.9943	380.469	61.6296	83.7202
111	信阳	2011	1257.69	330.05	523.612	404.03	610.8	600.516	37.4702	375.219	83.0614	104.765
111	信阳	2012	1397.32	377.641	558.344	461.335	639.78	613.185	43.623	348.712	94.7327	126.118
111	信阳	2013	1581.16	419.53	639.603	522.03	638	604.456	39.7432	356.986	102.359	105.368
111	信阳	2014	1759.77	432.711	725.697	601.366	640.8	670.556	43.1535	424.35	91.7804	111.272
111	信阳	2015	1882.68	453.857	753.08	675.741	640	686.345	49.5155	427.891	92.8891	116.049
111	信阳	2016	2041.02	446.054	809.093	785.873	644.36	696.398	44.1193	433.718	95.0729	123.488
111	信阳	2017	2198.12	437.912	860.079	900.133	645.36	682.143	47.931	412.213	81.4493	140.55
111	信阳	2018	2442.74	446.28	952.481	1043.98	647.41	704.553	44.4908	412.132	98.2828	149.647
111	信阳	2019	2747.91	497.711	998.323	1251.87	646.39	705.266	47.2971	394.27	106.776	156.924
111	信阳	2020	2758.86	536.95	952.48	1269.43	623.66	717.32	45.793	413.219	105.337	152.971
111	信阳	2021	3069.53	601.29	1069.32	1398.92	618.6	766.748	51.7788	440.92	112.508	161.541
112	周口	2005	595.528	205.3	236.528	153.7	994	499.605	31.4443	318.446	27.0557	122.659
112	周口	2006	677.733	225	278.133	174.6	993.59	556.105	33.8196	366.985	30.0362	125.264
112	周口	2007	798.577	242.5	339.677	216.4	990.13	599.316	34.3311	410.363	33.3563	121.266
112	周口	2008	951.641	298.22	414.191	239.23	996.94	607.953	37.6783	410.93	36.5219	122.823
112	周口	2009	1065.37	318.22	476.51	270.64	1003.95	668.647	37.7248	470.025	34.8597	126.038
112	周口	2010	1228.31	365.64	557.897	304.77	893.887	697.682	39.3444	493.621	42.0509	122.665
112	周口	2011	1407.49	389.83	653.798	363.86	895.2	760.026	44.257	505.154	57.0694	153.546
112	周口	2012	1574.72	417.557	749.414	407.747	880.7	795.14	48.2339	509.148	64.1481	173.61
112	周口	2013	1790.65	445.96	893.646	451.04	878	799.967	42.2469	541.356	71.3591	145.005
112	周口	2014	1991.56	447.181	942.041	602.34	880.49	873.69	44.5966	589.495	86.7059	152.893
112	周口	2015	2091.62	454.02	961.537	676.067	880.92	886.565	49.5333	581.907	95.39	159.735
112	周口	2016	2265.94	457.626	1042.32	766.001	882.07	910.574	45.264	595.743	100.523	169.044
112	周口	2017	2462.2	446.63	1127.87	887.695	876.22	909.94	48.8852	579.617	90.6103	190.828
112	周口	2018	2779.82	448.97	1305.25	1025.6	867.78	984.957	44.7589	600.925	138.687	200.585
112	周口	2019	3166.79	474.527	1374.31	1317.95	866.22	981.978	45.0939	578.544	148.048	210.292
112	周口	2020	3229.44	562.02	1305.25	1362.17	901.87	1019.7	47.931	601.205	149.356	221.211
112	周口	2021	3498.02	610.57	1418.57	1468.88	885	1077.62	52.5779	632.325	161.604	231.109
113	驻马店	2005	500.367	170.2	192.667	137.5	777	411.316	26.0683	265.832	23.5349	95.8811
113	驻马店	2006	572.243	184.6	226.343	161.3	776.58	457.983	27.7471	306.715	25.6153	97.9053
113	驻马店	2007	667.546	193.7	272.446	201.4	764.07	487.507	27.4224	336.521	29.9843	93.5793
113	驻马店	2008	806.135	226.39	344.815	234.93	768.47	502.018	28.603	347.185	31.5544	94.6752
113	驻马店	2009	900.52	235.7	384.45	280.37	770.26	550.499	27.9421	382.065	43.7917	96.7001
113	驻马店	2010	1053.72	290.67	441.285	321.77	722.579	579.238	31.2773	393.665	55.138	99.1571
113	驻马店	2011	1244.77	339.95	530.18	374.64	708.5	645.118	38.5941	411.036	73.9654	121.523
113	驻马店	2012	1373.55	365.905	588.213	419.427	693.67	660.054	42.2674	397.98	83.0655	136.741
113	驻马店	2013	1542.02	393.84	674.978	473.2	690	645.228	37.3095	403.843	90.119	113.956
113	驻马店	2014	1691.3	397.291	698.898	595.108	693.3	684.171	39.6212	430.306	93.8562	120.388
113	驻马店	2015	1807.69	402.52	720.246	684.928	695.55	702.3	43.9147	429.295	102.969	126.122
113	驻马店	2016	1972.99	412.864	773.937	786.188	698.54	715.928	40.8365	434.689	106.531	133.871
113	驻马店	2017	2175.04	402.99	871.45	900.6	700	728.992	44.1086	440.184	92.249	152.45
113	驻马店	2018	2488.36	422.55	1011.56	1054.25	703.66	748.658	42.1251	435.98	107.904	162.649
113	驻马店	2019	2729.91	467.918	1089.75	1172.25	704.58	751.078	44.4659	423.028	112.533	171.051
113	驻马店	2020	2770.42	547.95	1011.56	1210.91	700.65	770.286	46.7311	437.192	114.508	171.855
113	驻马店	2021	3085.31	556.81	1202.82	1325.68	692.2	820.749	47.9485	466.775	125.264	180.761
114	济源	2005	143.827	9.9746	96.8738	36.9782	66	162.48	1.52774	138.475	14.3328	8.14434
114	济源	2006	181.035	11.2	125.851	43.9843	67.26	203.271	1.68347	177.275	15.8329	8.47963
114	济源	2007	223.408	11.9176	159.97	51.52	67.5265	232.436	1.68719	205.841	16.6379	8.27029
114	济源	2008	274.553	14.4387	206.489	53.6249	68.25	246.883	1.82424	218.487	18.1632	8.40837
114	济源	2009	287.606	14.5371	213.589	59.4799	68.37	245.918	1.72336	224.001	11.6102	8.58332
114	济源	2010	343.37	15.98	259.85	67.54	67.6446	269.863	1.71951	245.193	13.6683	9.28265
114	济源	2011	373.36	18.36	278.11	76.89	67.89	259.031	2.08439	227.302	17.9998	11.6446
114	济源	2012	430.864	19.5477	325.845	85.4717	70.3	270.355	2.25804	234.277	19.9618	13.858
114	济源	2013	460.13	21.51	344.09	94.53	72	253.728	2.0377	218.56	21.2392	11.8911
114	济源	2014	480.46	21.91	356.52	102.03	72.4	279.101	2.18505	235.498	28.8458	12.5719
114	济源	2015	492.54	21.68	323.98	146.88	72.9	254.093	2.36528	205.974	32.5346	13.2188
114	济源	2016	538.911	23.2741	350.121	165.516	73.3	260.493	2.30205	209.94	34.2032	14.0475
114	济源	2017	600.121	19.0902	395.441	185.589	73.1	264.263	2.08949	214.543	31.7097	15.9201
114	济源	2018	641.83	18.87	416.02	206.94	73.27	266.697	1.8812	213.782	34.0982	16.9362
114	济源	2019	686.957	24.3608	421.89	240.706	73.37	254.921	2.31499	197.049	37.745	17.812
114	济源	2020	674.77	29.24	393.75	251.78	72.86	257.108	2.49369	200.88	35.863	17.8711
114	济源	2021	762.54	26.02	460.61	275.91	73	288.808	2.24066	224.987	42.5172	19.0632
115	郑州	2005	1660.6	71.3	872.8	716.5	716	1430.19	10.9205	1172.83	158.079	88.3538
115	郑州	2006	2007.9	70.3	1070.9	866.7	724.3	1690.76	10.5668	1417.22	171.656	91.3142
115	郑州	2007	2486.7	78	1314.6	1094.1	735.6	1884.3	11.0426	1590.61	192.563	90.0924
115	郑州	2008	3012.8	93.1	1654.4	1265.3	743.6	1931.63	11.7626	1628.81	199.444	91.6112
115	郑州	2009	3306	101.4	1758.1	1446.5	752.1	2071.88	12.0209	1699.67	265.769	94.4203
115	郑州	2010	4029.3	122.8	2197.4	1709.1	866	2371.42	13.2138	1929.86	309.51	118.838
115	郑州	2011	4954	129.8	2735.7	2088.5	909	2695.41	14.736	2117.68	407.087	155.913
115	郑州	2012	5517.2	140.5	2933.1	2443.6	948	2666.9	16.2298	1994.13	469.659	186.876
115	郑州	2013	6197.4	144.9	3228.6	2823.9	987	2607.27	13.7268	1920.88	509.655	163.007
115	郑州	2014	6776.9	147.1	3487.1	3142.7	1030	2899.76	14.67	2172.21	534.018	178.854
115	郑州	2015	7311.5	150.9	3604.2	3556.4	1069	2980.16	16.4631	2177.34	592.515	193.839
115	郑州	2016	8114	156.4	3796.9	4160.7	1119	3010.59	15.4696	2163.14	617.531	214.45
115	郑州	2017	9193.8	151.6	4082.7	4959.5	1164	2950.56	16.5931	2083.68	596.789	253.502
115	郑州	2018	10670.1	151	4335.2	6183.9	1205	2620.37	15.0536	1691.64	635.144	278.533
115	郑州	2019	11589.7	140.9	4617	6831.8	1235	2606.49	13.3896	1643.84	649.432	299.821
115	郑州	2020	11591.3	156.87	4347.79	7086.64	1262	2742.89	13.3784	1703.72	716.249	309.543
115	郑州	2021	12703.2	181	5052.14	7470.04	1274	3013.88	15.5864	1907.06	758.535	332.692
116	齐齐哈尔	2005	422.43	109.4	114.06	198.97	556.99	343.668	31.6087	139.456	78.3127	94.2912
116	齐齐哈尔	2006	481.5	121.1	141.9	218.5	565.9	403.651	32.9092	177.076	82.9291	110.737
116	齐齐哈尔	2007	556.05	122.1	185.99	247.96	567.8	461.463	30.8356	210.253	84.9884	135.387
116	齐齐哈尔	2008	665.9	153	231.5	281.4	569.2	462.656	27.6125	209.955	76.9025	148.186
116	齐齐哈尔	2009	690.51	159.01	248.63	282.87	571.56	519.883	29.9113	234.567	74.0167	181.389
116	齐齐哈尔	2010	880.46	192.07	357.74	330.65	568.11	597.645	32.2829	253.845	77.7318	233.785
116	齐齐哈尔	2011	1065.67	243.21	438.44	384.02	567.4	659.53	36.2734	254.418	133.832	235.006
116	齐齐哈尔	2012	1176.07	284.76	439.28	452.03	559.1	732.215	45.9846	266.947	171.699	247.585
116	齐齐哈尔	2013	1230.4	280.36	451.28	498.76	557	730.001	44.5824	274.145	189.066	222.208
116	齐齐哈尔	2014	1209.35	289.95	396.45	522.95	553.23	724.958	47.3707	262.671	191.883	223.033
116	齐齐哈尔	2015	1270.3	306.5	394.3	569.5	549.39	805.429	50.9639	287.634	242.049	224.782
116	齐齐哈尔	2016	1325.31	301.78	408.82	614.71	544.48	854.407	55.9526	329.192	241.205	228.057
116	齐齐哈尔	2017	1333.84	296.89	377.86	659.09	533.68	850.377	64.3633	304.726	243.458	237.829
116	齐齐哈尔	2018	1340.2	305.9	349.1	685.2	529.69	734.843	61.2959	222.488	194.243	256.816
116	齐齐哈尔	2019	1128.9	338.15	244.93	545.82	526.65	750.833	63.2945	273.258	165.568	248.712
116	齐齐哈尔	2020	1200.4	381	268.9	550.5	521.582	805.9	71.648	323.65	163.878	246.724
116	齐齐哈尔	2021	1224.5	377.1	292.1	555.3	516.514	824.35	69.7858	334.3	170.866	249.397
117	鸡西	2005	204.64	64.69	57.87	82.08	191.38	154.15	18.6908	70.7548	32.3059	32.3982
117	鸡西	2006	236.2	72.4	70.6	93.2	190.84	180.493	19.6749	88.1013	35.373	37.344
117	鸡西	2007	264.65	71.17	83.27	110.21	191.1	195.447	17.9735	94.1326	37.7745	45.5661
117	鸡西	2008	315.9	84	102.1	129.8	190.84	192.914	15.1598	92.5979	35.4724	49.6834
117	鸡西	2009	353.81	94.21	138.4	121.2	190.71	240.53	17.7218	130.572	31.7136	60.5232
117	鸡西	2010	419.5	107.17	177.5	134.83	189.2	253.519	18.013	125.951	31.6969	77.8585
117	鸡西	2011	507.84	134.5	213.03	160.31	188.9	277.784	20.0599	123.617	55.8684	78.2387
117	鸡西	2012	582.33	165.22	238.26	178.85	185.9	321.725	26.6806	144.789	67.9342	82.3216
117	鸡西	2013	570.9	166.59	219.98	184.33	186.6	304.441	26.4909	133.634	69.8745	74.4416
117	鸡西	2014	516	177.41	153.52	185.07	183.57	272.613	28.9844	101.716	67.9068	74.0057
117	鸡西	2015	514.7	187.5	133.6	193.6	181.17	285.045	31.177	97.4585	82.284	74.1253
117	鸡西	2016	518.38	184.78	125.83	207.77	180.74	292.811	34.2598	101.321	81.5266	75.7034
117	鸡西	2017	522.46	177.95	131.61	212.9	175.05	301.367	38.5781	106.137	78.642	78.0093
117	鸡西	2018	535.2	189.3	128.9	217	172.65	265.306	37.9317	82.1506	61.516	83.7078
117	鸡西	2019	551.97	205.3	122.29	224.38	169.35	322.901	38.4278	136.434	68.063	79.9761
117	鸡西	2020	572.3	215.2	133.2	223.9	167.008	346.442	40.4689	160.32	66.6528	78.9996
117	鸡西	2021	603.8	204.7	152.1	247	164.665	367.466	37.8816	174.074	76.0021	79.5082
118	鹤岗	2005	112.58	27.37	45.22	39.99	109.88	97.5372	7.90796	55.2882	15.7397	18.6013
118	鹤岗	2006	130.6	30.8	54.4	45.4	109.31	114.876	8.36998	67.8854	17.231	21.39
118	鹤岗	2007	153.57	35.46	65.27	52.84	109.33	126.919	8.9552	73.7845	18.1109	26.0688
118	鹤岗	2008	184.7	44.5	80.5	59.7	109.41	125.838	8.0311	73.0081	16.3151	28.4839
118	鹤岗	2009	202.33	49.55	93.85	58.93	109.41	148.004	9.32082	88.5415	15.4198	34.722
118	鹤岗	2010	250.98	66.37	116.96	67.65	109.1	154.948	11.1554	82.9925	15.9037	44.8962
118	鹤岗	2011	313.06	88.1	149.44	75.52	108.8	171.239	13.1396	86.7172	26.3189	45.0629
118	鹤岗	2012	358.24	105.48	167.84	84.92	108.5	199.331	17.0335	101.995	32.2559	48.0468
118	鹤岗	2013	320.02	93.56	143.46	83	107.8	176.496	14.8778	87.1495	31.463	43.0054
118	鹤岗	2014	259.47	92.9	81.42	85.15	107.01	143.507	15.1776	53.9455	31.2436	43.1407
[truncated: 3,560 more rows]
