# Supplementary material for: A comprehensive city-level final energy consumption dataset including renewable energy for China, 2005–2021
Source: Sci Data. 2024 Jul 7;11:738. doi: 10.1038/s41597-024-03529-0 (PMC11228046; doi:10.1038/s41597-024-03529-0)
Supplement: Supplementary file 5 — The data of Table 3 [file 41597_2024_3529_MOESM5_ESM.xlsx]

## Sheet: Sheet1
id0519	year0519	city0519	fe0519	odiac0519	id0517	year0517	city0517	fe0517	ceads0517
1	2005	芜湖	427.368	0.139959	1	2005	芜湖	427.368	9.76521
1	2006	芜湖	501.729	0.154384	1	2006	芜湖	501.729	11.2378
1	2007	芜湖	547.402	0.155553	1	2007	芜湖	547.402	12.096
1	2008	芜湖	594.652	0.178605	1	2008	芜湖	594.652	13.6345
1	2009	芜湖	645.264	0.187393	1	2009	芜湖	645.264	14.8731
1	2010	芜湖	695.597	0.231194	1	2010	芜湖	695.597	16.9606
1	2011	芜湖	880.208	0.255329	1	2011	芜湖	880.208	19.9024
1	2012	芜湖	955.854	0.264139	1	2012	芜湖	955.854	20.3156
1	2013	芜湖	1041.88	0.270168	1	2013	芜湖	1041.88	19.9286
1	2014	芜湖	1088.65	0.268963	1	2014	芜湖	1088.65	20.4109
1	2015	芜湖	1096.56	0.266732	1	2015	芜湖	1096.56	19.5146
1	2016	芜湖	1114.05	0.264491	1	2016	芜湖	1114.05	20.3015
1	2017	芜湖	1081.37	0.267634	1	2017	芜湖	1081.37	19.7383
1	2018	芜湖	1088.53	0.273185	2	2005	蚌埠	259.013	9.41819
1	2019	芜湖	1024.74	0.281656	2	2006	蚌埠	280.617	10.34
2	2005	蚌埠	259.013	0.103827	2	2007	蚌埠	290.154	10.7382
2	2006	蚌埠	280.617	0.108046	2	2008	蚌埠	293.413	11.3868
2	2007	蚌埠	290.154	0.121579	2	2009	蚌埠	304.091	12.4107
2	2008	蚌埠	293.413	0.131548	2	2010	蚌埠	328.048	13.5946
2	2009	蚌埠	304.091	0.138004	2	2011	蚌埠	345.832	15.2561
2	2010	蚌埠	328.048	0.16151	2	2012	蚌埠	383.132	15.6463
2	2011	蚌埠	345.832	0.178321	2	2013	蚌埠	434.778	15.4226
2	2012	蚌埠	383.132	0.184463	2	2014	蚌埠	476.733	16.2002
2	2013	蚌埠	434.778	0.188668	2	2015	蚌埠	507.338	15.7973
2	2014	蚌埠	476.733	0.187811	2	2016	蚌埠	500.336	16.5278
2	2015	蚌埠	507.338	0.186279	2	2017	蚌埠	510.702	16.0461
2	2016	蚌埠	500.336	0.18468	3	2005	淮南	270.121	10.4326
2	2017	蚌埠	510.702	0.186923	3	2006	淮南	284.652	12.1394
2	2018	蚌埠	529.484	0.1908	3	2007	淮南	306.631	12.9071
2	2019	蚌埠	570.703	0.196716	3	2008	淮南	349.415	13.6135
3	2005	淮南	270.121	0.391119	3	2009	淮南	369.996	14.847
3	2006	淮南	284.652	0.422802	3	2010	淮南	378.634	16.315
3	2007	淮南	306.631	0.457039	3	2011	淮南	370.508	18.1029
3	2008	淮南	349.415	0.496117	3	2012	淮南	384.224	18.326
3	2009	淮南	369.996	0.519377	3	2013	淮南	386.268	18.0749
3	2010	淮南	378.634	0.565704	3	2014	淮南	344.183	18.7605
3	2011	淮南	370.508	0.6233	3	2015	淮南	381.763	17.1958
3	2012	淮南	384.224	0.644457	3	2016	淮南	386.773	17.5437
3	2013	淮南	386.268	0.659003	3	2017	淮南	393.323	17.1011
3	2014	淮南	344.183	0.655614	4	2005	马鞍山	456.439	9.38693
3	2015	淮南	381.763	0.650949	4	2006	马鞍山	486.439	10.3239
3	2016	淮南	386.773	0.644439	4	2007	马鞍山	540.894	10.6909
3	2017	淮南	393.323	0.653565	4	2008	马鞍山	537.948	11.6697
3	2018	淮南	387.692	0.66712	4	2009	马鞍山	501.064	12.7103
3	2019	淮南	402.675	0.687806	4	2010	马鞍山	530.983	14.0257
4	2005	马鞍山	456.439	0.168016	4	2011	马鞍山	610.224	15.6642
4	2006	马鞍山	486.439	0.176899	4	2012	马鞍山	613.225	15.9108
4	2007	马鞍山	540.894	0.197343	4	2013	马鞍山	610.675	15.6562
4	2008	马鞍山	537.948	0.213047	4	2014	马鞍山	587.573	15.8729
4	2009	马鞍山	501.064	0.223314	4	2015	马鞍山	583.508	14.733
4	2010	马鞍山	530.983	0.259788	4	2016	马鞍山	591.673	14.9877
4	2011	马鞍山	610.224	0.286629	4	2017	马鞍山	619.099	14.3302
4	2012	马鞍山	613.225	0.296452	5	2005	淮北	241.116	8.19651
4	2013	马鞍山	610.675	0.303188	5	2006	淮北	231.441	9.51207
4	2014	马鞍山	587.573	0.30175	5	2007	淮北	235.49	10.6256
4	2015	马鞍山	583.508	0.299394	5	2008	淮北	282.733	11.1797
4	2016	马鞍山	591.673	0.296681	5	2009	淮北	281.381	12.1792
4	2017	马鞍山	619.099	0.300486	5	2010	淮北	308.007	13.1217
4	2018	马鞍山	634.765	0.306718	5	2011	淮北	313.308	14.1886
4	2019	马鞍山	596.825	0.316229	5	2012	淮北	334.957	14.3685
5	2005	淮北	241.116	0.106007	5	2013	淮北	374.699	14.1574
5	2006	淮北	231.441	0.116747	5	2014	淮北	371.975	14.7186
5	2007	淮北	235.49	0.121399	5	2015	淮北	365.9	13.8419
5	2008	淮北	282.733	0.134311	5	2016	淮北	353.815	14.2141
5	2009	淮北	281.381	0.140899	5	2017	淮北	371.149	13.9251
5	2010	淮北	308.007	0.157114	6	2005	铜陵	213.038	3.91647
5	2011	淮北	313.308	0.173434	6	2006	铜陵	288.931	4.49581
5	2012	淮北	334.957	0.179399	6	2007	铜陵	299.721	4.6877
5	2013	淮北	374.699	0.183485	6	2008	铜陵	274.123	5.01231
5	2014	淮北	371.975	0.182641	6	2009	铜陵	265.445	5.45912
5	2015	淮北	365.9	0.181169	6	2010	铜陵	323.388	6.02524
5	2016	淮北	353.815	0.179589	6	2011	铜陵	339.316	6.78134
5	2017	淮北	371.149	0.181805	6	2012	铜陵	340.761	6.89094
5	2018	淮北	367.868	0.185576	6	2013	铜陵	355.188	6.75772
5	2019	淮北	342.571	0.19133	6	2014	铜陵	362.143	6.91152
6	2005	铜陵	213.038	0.11064	6	2015	铜陵	435.11	6.41258
6	2006	铜陵	288.931	0.121738	6	2016	铜陵	419.874	6.66167
6	2007	铜陵	299.721	0.120091	6	2017	铜陵	451.727	6.49869
6	2008	铜陵	274.123	0.140714	7	2005	安庆	363.046	11.4326
6	2009	铜陵	265.445	0.147353	7	2006	安庆	404.697	12.6646
6	2010	铜陵	323.388	0.157756	7	2007	安庆	425.398	13.711
6	2011	铜陵	339.316	0.173844	7	2008	安庆	422.348	14.6895
6	2012	铜陵	340.761	0.179751	7	2009	安庆	481.373	16.01
6	2013	铜陵	355.188	0.183812	7	2010	安庆	540.328	17.5556
6	2014	铜陵	362.143	0.182875	7	2011	安庆	574.539	19.7455
6	2015	铜陵	435.11	0.181559	7	2012	安庆	618.862	20.3366
6	2016	铜陵	419.874	0.179763	7	2013	安庆	618.206	20.2221
6	2017	铜陵	451.727	0.182281	7	2014	安庆	652.849	20.1825
6	2018	铜陵	450.218	0.186062	7	2015	安庆	581.678	18.442
6	2019	铜陵	297.251	0.191831	7	2016	安庆	588.522	18.9898
7	2005	安庆	363.046	0.122175	7	2017	安庆	604.994	18.4957
7	2006	安庆	404.697	0.134575	8	2005	黄山	109.269	4.94591
7	2007	安庆	425.398	0.139497	8	2006	黄山	129.102	5.70055
7	2008	安庆	422.348	0.156182	8	2007	黄山	129.548	6.72856
7	2009	安庆	481.373	0.16388	8	2008	黄山	131.26	7.1234
7	2010	安庆	540.328	0.18768	8	2009	黄山	128.772	7.7619
7	2011	安庆	574.539	0.207235	8	2010	黄山	137.586	8.48185
7	2012	安庆	618.862	0.214376	8	2011	黄山	147.669	9.18576
7	2013	安庆	618.206	0.219265	8	2012	黄山	163.759	9.40637
7	2014	安庆	652.849	0.218275	8	2013	黄山	181.866	9.2764
7	2015	安庆	581.678	0.216484	8	2014	黄山	184.2	9.04111
7	2016	安庆	588.522	0.214639	8	2015	黄山	189.273	8.1917
7	2017	安庆	604.994	0.217228	8	2016	黄山	193.132	8.18499
7	2018	安庆	651.084	0.221733	8	2017	黄山	185.356	7.96241
7	2019	安庆	697.164	0.228609	9	2005	滁州	271.407	15.4026
8	2005	黄山	109.269	0.033997	9	2006	滁州	291.076	17.3492
8	2006	黄山	129.102	0.037349	9	2007	滁州	312.17	18.2977
8	2007	黄山	129.548	0.037254	9	2008	滁州	318.945	19.7824
8	2008	黄山	131.26	0.04299	9	2009	滁州	346.2	21.6126
8	2009	黄山	128.772	0.045299	9	2010	滁州	376.798	24.1428
8	2010	黄山	137.586	0.04451	9	2011	滁州	395.847	29.1945
8	2011	黄山	147.669	0.049315	9	2012	滁州	437.522	29.975
8	2012	黄山	163.759	0.051055	9	2013	滁州	488.126	29.8637
8	2013	黄山	181.866	0.052238	9	2014	滁州	528.183	30.6517
8	2014	黄山	184.2	0.052054	9	2015	滁州	556.445	28.7476
8	2015	黄山	189.273	0.051538	9	2016	滁州	570.862	30.2659
8	2016	黄山	193.132	0.051219	9	2017	滁州	595.01	29.8608
8	2017	黄山	185.356	0.051667	10	2005	阜阳	253.859	16.6775
8	2018	黄山	181.633	0.052739	10	2006	阜阳	284.006	18.6613
8	2019	黄山	181.23	0.054374	10	2007	阜阳	317.786	19.5814
9	2005	滁州	271.407	0.083709	10	2008	阜阳	312.696	20.6464
9	2006	滁州	291.076	0.091571	10	2009	阜阳	348.131	22.4916
9	2007	滁州	312.17	0.096442	10	2010	阜阳	377.838	24.547
9	2008	滁州	318.945	0.106797	10	2011	阜阳	378.886	27.5883
9	2009	滁州	346.2	0.112386	10	2012	阜阳	422.64	28.2271
9	2010	滁州	376.798	0.154093	10	2013	阜阳	476.037	27.6934
9	2011	滁州	395.847	0.170581	10	2014	阜阳	515.894	28.5934
9	2012	滁州	437.522	0.176563	10	2015	阜阳	543.954	27.1232
9	2013	滁州	488.126	0.180638	10	2016	阜阳	567.021	29.1792
9	2014	滁州	528.183	0.179957	10	2017	阜阳	589.001	29.9664
9	2015	滁州	556.445	0.17825	11	2005	宿州	210.728	13.4083
9	2016	滁州	570.862	0.177041	11	2006	宿州	238.857	14.9707
9	2017	滁州	595.01	0.178739	11	2007	宿州	281.287	15.6626
9	2018	滁州	629.288	0.182446	11	2008	宿州	290.897	16.6683
9	2019	滁州	859.397	0.188104	11	2009	宿州	294.597	18.1665
10	2005	阜阳	253.859	0.104332	11	2010	宿州	326.538	19.6967
10	2006	阜阳	284.006	0.113756	11	2011	宿州	348.383	22.0695
10	2007	阜阳	317.786	0.121596	11	2012	宿州	391.375	22.9002
10	2008	阜阳	312.696	0.132126	11	2013	宿州	441.363	23.5802
10	2009	阜阳	348.131	0.138911	11	2014	宿州	465.655	24.2559
10	2010	阜阳	377.838	0.158369	11	2015	宿州	458.918	22.5034
10	2011	阜阳	378.886	0.17515	11	2016	宿州	478.491	23.4446
10	2012	阜阳	422.64	0.181252	11	2017	宿州	469.852	23.3174
10	2013	阜阳	476.037	0.185417	12	2005	六安	232.564	10.9657
10	2014	阜阳	515.894	0.184667	12	2006	六安	251.212	12.6854
10	2015	阜阳	543.954	0.183003	12	2007	六安	285.658	13.3789
10	2016	阜阳	567.021	0.181644	12	2008	六安	305.161	14.3099
10	2017	阜阳	589.001	0.183552	12	2009	六安	309.649	15.6087
10	2018	阜阳	624.984	0.187359	12	2010	六安	340.114	17.3312
10	2019	阜阳	794.327	0.193169	12	2011	六安	360.419	19.911
11	2005	宿州	210.728	0.108629	12	2012	六安	397.273	21.0513
11	2006	宿州	238.857	0.119627	12	2013	六安	449.278	20.9425
11	2007	宿州	281.287	0.127396	12	2014	六安	472.137	21.0385
11	2008	宿州	290.897	0.137554	12	2015	六安	429.873	19.4579
11	2009	宿州	294.597	0.144472	12	2016	六安	435.133	20.1557
11	2010	宿州	326.538	0.170566	12	2017	六安	415.076	20.0406
11	2011	宿州	348.383	0.188495	13	2005	亳州	171.715	10.3197
11	2012	宿州	391.375	0.195028	13	2006	亳州	189.277	11.3845
11	2013	宿州	441.363	0.199493	13	2007	亳州	202.635	11.8565
11	2014	宿州	465.655	0.198641	13	2008	亳州	212.257	12.4245
11	2015	宿州	458.918	0.196928	13	2009	亳州	233.104	13.5696
11	2016	宿州	478.491	0.195362	13	2010	亳州	252.899	15.0871
11	2017	宿州	469.852	0.19756	13	2011	亳州	267.861	17.2683
11	2018	宿州	488.812	0.201657	13	2012	亳州	302.997	17.7535
11	2019	宿州	520.844	0.20791	13	2013	亳州	342.805	17.5811
12	2005	六安	232.564	0.093155	13	2014	亳州	358.556	18.0724
12	2006	六安	251.212	0.098926	13	2015	亳州	386.128	16.7587
12	2007	六安	285.658	0.106106	13	2016	亳州	393.557	17.6482
12	2008	六安	305.161	0.11836	13	2017	亳州	393.204	18.5071
12	2009	六安	309.649	0.124397	14	2005	池州	77.1659	3.88185
12	2010	六安	340.114	0.131291	14	2006	池州	89.807	4.44213
12	2011	六安	360.419	0.145138	14	2007	池州	94.3545	5.47888
12	2012	六安	397.273	0.15018	14	2008	池州	103.125	6.33503
12	2013	六安	449.278	0.153624	14	2009	池州	124.719	6.91056
12	2014	六安	472.137	0.152982	14	2010	池州	137.944	7.75398
12	2015	六安	429.873	0.151638	14	2011	池州	150.495	8.83459
12	2016	六安	435.133	0.150466	14	2012	池州	163.597	8.94135
12	2017	六安	415.076	0.152111	14	2013	池州	181.423	8.84144
12	2018	六安	418.54	0.155266	14	2014	池州	192.85	8.78916
12	2019	六安	428.231	0.16008	14	2015	池州	204.084	8.03729
13	2005	亳州	171.715	0.045856	14	2016	池州	207.535	8.15944
13	2006	亳州	189.277	0.050319	14	2017	池州	201.7	7.80428
13	2007	亳州	202.635	0.053422	15	2005	宣城	195.537	8.30452
13	2008	亳州	212.257	0.057979	15	2006	宣城	216.261	9.37915
13	2009	亳州	233.104	0.061092	15	2007	宣城	227.113	10.6825
13	2010	亳州	252.899	0.070896	15	2008	宣城	246.999	11.5728
13	2011	亳州	267.861	0.078551	15	2009	宣城	238.795	12.6422
13	2012	亳州	302.997	0.081321	15	2010	宣城	267.055	14.1063
13	2013	亳州	342.805	0.083206	15	2011	宣城	305.96	16.1852
13	2014	亳州	358.556	0.082914	15	2012	宣城	336.552	16.6682
13	2015	亳州	386.128	0.082091	15	2013	宣城	371.82	16.6765
13	2016	亳州	393.557	0.081583	15	2014	宣城	391.884	16.5322
13	2017	亳州	393.204	0.082297	15	2015	宣城	398.689	15.3484
13	2018	亳州	408.384	0.084004	15	2016	宣城	405.338	15.6338
13	2019	亳州	455.748	0.086609	15	2017	宣城	415.241	15.1628
14	2005	池州	77.1659	0.02919	16	2005	合肥	767.197	20.1457
14	2006	池州	89.807	0.032132	16	2006	合肥	881.146	23.1636
14	2007	池州	94.3545	0.03167	16	2007	合肥	975.802	25.4858
14	2008	池州	103.125	0.037095	16	2008	合肥	1015	27.7876
14	2009	池州	124.719	0.038942	16	2009	合肥	1156.62	30.3216
14	2010	池州	137.944	0.054829	16	2010	合肥	1310.05	33.6282
14	2011	池州	150.495	0.060599	16	2011	合肥	1520.68	37.4569
14	2012	池州	163.597	0.062702	16	2012	合肥	1695.49	38.2696
14	2013	池州	181.423	0.064138	16	2013	合肥	1864.73	38.1149
14	2014	池州	192.85	0.063867	16	2014	合肥	2011.59	39.1404
14	2015	池州	204.084	0.063312	16	2015	合肥	2172.08	37.0432
14	2016	池州	207.535	0.062814	16	2016	合肥	2218.01	39.1326
14	2017	池州	201.7	0.063513	16	2017	合肥	2214.19	39.4681
14	2018	池州	204.849	0.06483	17	2005	莆田	243.254	7.83506
14	2019	池州	243.697	0.06684	17	2006	莆田	270.11	8.80417
15	2005	宣城	195.537	0.067772	17	2007	莆田	295.716	9.5635
15	2006	宣城	216.261	0.074686	17	2008	莆田	320.447	10.5093
15	2007	宣城	227.113	0.077164	17	2009	莆田	352.72	11.5485
15	2008	宣城	246.999	0.086279	17	2010	莆田	392.023	12.9455
15	2009	宣城	238.795	0.090594	17	2011	莆田	434.281	15.3138
15	2010	宣城	267.055	0.115627	17	2012	莆田	449.17	15.5716
15	2011	宣城	305.96	0.127783	17	2013	莆田	446.402	15.9825
15	2012	宣城	336.552	0.132212	17	2014	莆田	493.272	17.8629
15	2013	宣城	371.82	0.13524	17	2015	莆田	496.693	17.2307
15	2014	宣城	391.884	0.134663	17	2016	莆田	480.139	17.7928
15	2015	宣城	398.689	0.133501	17	2017	莆田	470.67	17.9682
15	2016	宣城	405.338	0.132441	18	2005	三明	220.303	7.74165
15	2017	宣城	415.241	0.133928	18	2006	三明	242.419	8.60114
15	2018	宣城	435.727	0.136706	18	2007	三明	271.856	9.20905
15	2019	宣城	461.322	0.140945	18	2008	三明	309.883	9.92611
16	2005	合肥	767.197	0.249365	18	2009	三明	366.071	10.9141
16	2006	合肥	881.146	0.268536	18	2010	三明	413.621	12.23
16	2007	合肥	975.802	0.286694	18	2011	三明	457.31	14.4507
16	2008	合肥	1015	0.315974	18	2012	三明	462.189	14.8528
16	2009	合肥	1156.62	0.332166	18	2013	三明	450.335	15.326
16	2010	合肥	1310.05	0.453875	18	2014	三明	483.318	14.755
16	2011	合肥	1520.68	0.502081	18	2015	三明	459.526	13.063
16	2012	合肥	1695.49	0.519602	18	2016	三明	439.552	13.1411
16	2013	合肥	1864.73	0.531554	18	2017	三明	485.773	12.9008
16	2014	合肥	2011.59	0.52944	19	2005	泉州	1122.41	31.011
16	2015	合肥	2172.08	0.524608	19	2006	泉州	1233.87	35.593
16	2016	合肥	2218.01	0.520793	19	2007	泉州	1359.16	37.8461
16	2017	合肥	2214.19	0.52615	19	2008	泉州	1467.59	40.3827
16	2018	合肥	1937.79	0.537062	19	2009	泉州	1644.32	44.201
16	2019	合肥	1826.26	0.553716	19	2010	泉州	1745.04	48.7917
17	2005	莆田	243.254	0.072602	19	2011	泉州	1870.02	57.9423
17	2006	莆田	270.11	0.07863	19	2012	泉州	1882.6	58.7558
17	2007	莆田	295.716	0.082847	19	2013	泉州	1884.05	59.6128
17	2008	莆田	320.447	0.088847	19	2014	泉州	2051.8	59.1274
17	2009	莆田	352.72	0.09661	19	2015	泉州	1972.31	54.2709
17	2010	莆田	392.023	0.128671	19	2016	泉州	1868.76	55.8127
17	2011	莆田	434.281	0.14234	19	2017	泉州	1948.91	56.6274
17	2012	莆田	449.17	0.147307	20	2005	漳州	376.111	16.1384
17	2013	莆田	446.402	0.150696	20	2006	漳州	407.979	17.9626
17	2014	莆田	493.272	0.150098	20	2007	漳州	445.752	18.9052
17	2015	莆田	496.693	0.148726	20	2008	漳州	468.349	20.4488
17	2016	莆田	480.139	0.147647	20	2009	漳州	547.049	22.4587
17	2017	莆田	470.67	0.149163	20	2010	漳州	605.566	25.1163
17	2018	莆田	472.812	0.152256	20	2011	漳州	672.318	30.6511
17	2019	莆田	505.147	0.156978	20	2012	漳州	702.605	32.0994
18	2005	三明	220.303	0.061936	20	2013	漳州	680.746	32.9284
18	2006	三明	242.419	0.064345	20	2014	漳州	754.578	35.4165
18	2007	三明	271.856	0.070302	20	2015	漳州	751.434	32.8875
18	2008	三明	309.883	0.07574	20	2016	漳州	739.092	34.3665
18	2009	三明	366.071	0.082438	20	2017	漳州	804.175	36.1178
18	2010	三明	413.621	0.09789	21	2005	南平	193.06	7.1614
18	2011	三明	457.31	0.10831	21	2006	南平	204.376	7.90176
18	2012	三明	462.189	0.112095	21	2007	南平	225.492	8.23916
18	2013	三明	450.335	0.114676	21	2008	南平	241.496	8.86569
18	2014	三明	483.318	0.114227	21	2009	南平	268.097	9.72282
18	2015	三明	459.526	0.113173	21	2010	南平	285.119	10.8496
18	2016	三明	439.552	0.112366	21	2011	南平	310.543	13.0733
18	2017	三明	485.773	0.113499	21	2012	南平	316.66	13.4529
18	2018	三明	493.949	0.115853	21	2013	南平	297.712	13.7733
18	2019	三明	482.773	0.119445	21	2014	南平	322.259	13.1312
19	2005	泉州	1122.41	0.332047	21	2015	南平	316.349	11.5512
19	2006	泉州	1233.87	0.365499	21	2016	南平	303.071	11.6717
19	2007	泉州	1359.16	0.367739	21	2017	南平	330.362	11.5659
19	2008	泉州	1467.59	0.409963	22	2005	龙岩	237.324	9.36065
19	2009	泉州	1644.32	0.441997	22	2006	龙岩	267.068	10.4754
19	2010	泉州	1745.04	0.491515	22	2007	龙岩	307.832	11.0883
19	2011	泉州	1870.02	0.54385	22	2008	龙岩	337.501	12.1278
19	2012	泉州	1882.6	0.56286	22	2009	龙岩	395.856	13.2888
19	2013	泉州	1884.05	0.575823	22	2010	龙岩	435.341	14.8698
19	2014	泉州	2051.8	0.573573	22	2011	龙岩	495.188	17.6532
19	2015	泉州	1972.31	0.568269	22	2012	龙岩	489.872	18.1024
19	2016	泉州	1868.76	0.56423	22	2013	龙岩	456.515	18.6121
19	2017	泉州	1948.91	0.569901	22	2014	龙岩	490.827	17.9618
19	2018	泉州	1970.7	0.581721	22	2015	龙岩	474.279	16.0363
19	2019	泉州	2146.13	0.59976	22	2016	龙岩	451.655	16.4095
20	2005	漳州	376.111	0.201598	22	2017	龙岩	454.709	16.4408
20	2006	漳州	407.979	0.222066	23	2005	宁德	190.863	6.84582
20	2007	漳州	445.752	0.234037	23	2006	宁德	202.769	7.61764
20	2008	漳州	468.349	0.25073	23	2007	宁德	223.85	7.94937
20	2009	漳州	547.049	0.268045	23	2008	宁德	241.614	8.73267
20	2010	漳州	605.566	0.31042	23	2009	宁德	269.864	9.55786
20	2011	漳州	672.318	0.342891	23	2010	宁德	299.366	10.6483
20	2012	漳州	702.605	0.354738	23	2011	宁德	348.525	12.7297
20	2013	漳州	680.746	0.362843	23	2012	宁德	369.451	13.042
20	2014	漳州	754.578	0.361245	23	2013	宁德	377.514	13.2648
20	2015	漳州	751.434	0.358213	23	2014	宁德	415.052	13.4083
20	2016	漳州	739.092	0.355252	23	2015	宁德	410.452	12.2944
20	2017	漳州	804.175	0.359406	23	2016	宁德	391.714	12.7929
20	2018	漳州	811.671	0.36686	23	2017	宁德	403.774	12.8738
20	2019	漳州	883.304	0.378236	24	2005	福州	851.016	21.9051
21	2005	南平	193.06	0.040691	24	2006	福州	873.774	24.6286
21	2006	南平	204.376	0.042693	24	2007	福州	940.957	25.5573
21	2007	南平	225.492	0.044995	24	2008	福州	987.658	27.9874
21	2008	南平	241.496	0.050425	24	2009	福州	1095.12	30.6315
21	2009	南平	268.097	0.054211	24	2010	福州	1216.68	34.2928
21	2010	南平	285.119	0.066338	24	2011	福州	1296.87	40.7525
21	2011	南平	310.543	0.0735	24	2012	福州	1326.51	41.544
21	2012	南平	316.66	0.076093	24	2013	福州	1304.82	42.3632
21	2013	南平	297.712	0.077856	24	2014	福州	1407.91	43.4334
21	2014	南平	322.259	0.077582	24	2015	福州	1365.69	40.3422
21	2015	南平	316.349	0.076813	24	2016	福州	1314.81	42.001
21	2016	南平	303.071	0.076337	24	2017	福州	1400.21	43.1576
21	2017	南平	330.362	0.077005	25	2005	厦门	612.134	10.9385
21	2018	南平	334.854	0.078602	25	2006	厦门	654.694	12.9473
21	2019	南平	336.178	0.08104	25	2007	厦门	710.757	14.6334
22	2005	龙岩	237.324	0.096946	25	2008	厦门	726.773	15.4994
22	2006	龙岩	267.068	0.10339	25	2009	厦门	799.444	16.9611
22	2007	龙岩	307.832	0.107795	25	2010	厦门	905.094	18.6491
22	2008	龙岩	337.501	0.119445	25	2011	厦门	990.801	21.6236
22	2009	龙岩	395.856	0.129004	25	2012	厦门	988.484	21.7943
22	2010	龙岩	435.341	0.131229	25	2013	厦门	956.848	22.0586
22	2011	龙岩	495.188	0.1451	25	2014	厦门	1001.36	21.8655
22	2012	龙岩	489.872	0.150147	25	2015	厦门	965.537	20.2166
22	2013	龙岩	456.515	0.153593	25	2016	厦门	925.377	20.9377
22	2014	龙岩	490.827	0.152961	25	2017	厦门	948.969	22.3331
22	2015	龙岩	474.279	0.151601	26	2005	嘉峪关	146.184	2.91963
22	2016	龙岩	451.655	0.150451	26	2006	嘉峪关	158.787	3.25027
22	2017	龙岩	454.709	0.152066	26	2007	嘉峪关	164.169	3.51621
22	2018	龙岩	467.869	0.15522	26	2008	嘉峪关	175.591	3.77985
22	2019	龙岩	440.727	0.160033	26	2009	嘉峪关	171.123	4.13557
23	2005	宁德	190.863	0.103655	26	2010	嘉峪关	197.559	4.47463
23	2006	宁德	202.769	0.107135	26	2011	嘉峪关	201.687	5.21528
23	2007	宁德	223.85	0.106547	26	2012	嘉峪关	236.562	5.15643
23	2008	宁德	241.614	0.13056	26	2013	嘉峪关	239.488	5.10157
23	2009	宁德	269.864	0.137774	26	2014	嘉峪关	252.223	5.469
23	2010	宁德	299.366	0.152788	26	2015	嘉峪关	236.884	5.10142
23	2011	宁德	348.525	0.168658	26	2016	嘉峪关	220.215	5.41398
23	2012	宁德	369.451	0.174459	26	2017	嘉峪关	212.665	5.73329
23	2013	宁德	377.514	0.178432	27	2005	金昌	182.901	2.91207
23	2014	宁德	415.052	0.177612	27	2006	金昌	198.741	3.20909
23	2015	宁德	410.452	0.17618	27	2007	金昌	205.503	3.33485
23	2016	宁德	391.714	0.174644	27	2008	金昌	219.717	3.8749
23	2017	宁德	403.774	0.176799	27	2009	金昌	213.707	4.25961
23	2018	宁德	406.995	0.180466	27	2010	金昌	247.09	4.60965
23	2019	宁德	476.602	0.186062	27	2011	金昌	251.983	5.40312
24	2005	福州	851.016	0.267016	27	2012	金昌	295.379	5.63756
24	2006	福州	873.774	0.2795	27	2013	金昌	295.479	5.52349
24	2007	福州	940.957	0.299311	27	2014	金昌	311.328	5.84778
24	2008	福州	987.658	0.326802	27	2015	金昌	292.194	5.45981
24	2009	福州	1095.12	0.355235	27	2016	金昌	271.522	5.66281
24	2010	福州	1216.68	0.402408	27	2017	金昌	261.799	6.00137
24	2011	福州	1296.87	0.444881	28	2005	白银	154.067	8.52141
24	2012	福州	1326.51	0.460342	28	2006	白银	165.704	9.38884
24	2013	福州	1304.82	0.470902	28	2007	白银	171.058	9.65362
24	2014	福州	1407.91	0.468946	28	2008	白银	182.89	10.1371
24	2015	福州	1365.69	0.464808	28	2009	白银	180.041	11.0248
24	2016	福州	1314.81	0.461237	28	2010	白银	208.591	11.7914
24	2017	福州	1400.21	0.466249	28	2011	白银	212.708	13.4245
24	2018	福州	1400.95	0.475919	28	2012	白银	245.137	13.0602
24	2019	福州	1459.38	0.490677	28	2013	白银	250.083	12.8451
25	2005	厦门	612.134	0.184128	28	2014	白银	262.852	13.0305
25	2006	厦门	654.694	0.202901	28	2015	白银	252.907	11.9137
25	2007	厦门	710.757	0.20689	28	2016	白银	243.155	12.2387
25	2008	厦门	726.773	0.220855	28	2017	白银	237.068	12.9119
25	2009	厦门	799.444	0.245025	29	2005	天水	170.718	6.89716
25	2010	厦门	905.094	0.269772	29	2006	天水	181.623	7.64193
25	2011	厦门	990.801	0.298437	29	2007	天水	187	8.10659
25	2012	厦门	988.484	0.308844	29	2008	天水	199.971	8.66903
25	2013	厦门	956.848	0.315951	29	2009	天水	199.03	9.54156
25	2014	厦门	1001.36	0.314709	29	2010	天水	231.264	10.5116
25	2015	厦门	965.537	0.311816	29	2011	天水	235.443	12.088
25	2016	厦门	925.377	0.309585	29	2012	天水	265.355	12.2639
25	2017	厦门	948.969	0.312733	29	2013	天水	272.893	12.3927
25	2018	厦门	992.583	0.319215	29	2014	天水	285.555	12.8498
25	2019	厦门	991.52	0.329097	29	2015	天水	281.607	11.9237
26	2005	嘉峪关	146.184	0.091685	29	2016	天水	280.21	12.3605
26	2006	嘉峪关	158.787	0.101459	29	2017	天水	275.742	13.0864
26	2007	嘉峪关	164.169	0.101811	30	2005	武威	94.8497	4.05081
26	2008	嘉峪关	175.591	0.108191	30	2006	武威	100.679	4.47321
26	2009	嘉峪关	171.123	0.122408	30	2007	武威	103.493	4.60984
26	2010	嘉峪关	197.559	0.134087	30	2008	武威	110.676	4.85505
26	2011	嘉峪关	201.687	0.14788	30	2009	武威	110.189	5.33707
26	2012	嘉峪关	236.562	0.152934	30	2010	武威	128.208	5.88334
26	2013	嘉峪关	239.488	0.156402	30	2011	武威	130.347	6.8841
26	2014	嘉峪关	252.223	0.155642	30	2012	武威	145.426	7.14794
26	2015	嘉峪关	236.884	0.154458	30	2013	武威	148.832	7.22943
26	2016	嘉峪关	220.215	0.153016	30	2014	武威	155.649	7.3656
26	2017	嘉峪关	212.665	0.155039	30	2015	武威	154.407	6.77594
26	2018	嘉峪关	210.63	0.158254	30	2016	武威	155.716	6.94208
26	2019	嘉峪关	206.122	0.163162	30	2017	武威	153.455	7.18767
27	2005	金昌	182.901	0.05528	31	2005	张掖	84.6234	4.32958
27	2006	金昌	198.741	0.061929	31	2006	张掖	89.8348	4.75985
27	2007	金昌	205.503	0.065773	31	2007	张掖	92.3145	4.9268
27	2008	金昌	219.717	0.070611	31	2008	张掖	98.6212	5.18957
27	2009	金昌	213.707	0.074721	31	2009	张掖	98.3547	5.6703
27	2010	金昌	247.09	0.092774	31	2010	张掖	114.219	6.19967
27	2011	金昌	251.983	0.102388	31	2011	张掖	116.347	7.36187
27	2012	金昌	295.379	0.105903	31	2012	张掖	130.112	7.68925
27	2013	金昌	295.479	0.108313	31	2013	张掖	134.993	7.64306
27	2014	金昌	311.328	0.107808	31	2014	张掖	141.198	8.29207
27	2015	金昌	292.194	0.106951	31	2015	张掖	139.452	7.78794
27	2016	金昌	271.522	0.106002	31	2016	张掖	140.206	8.21667
27	2017	金昌	261.799	0.107333	31	2017	张掖	138.337	8.52835
27	2018	金昌	259.156	0.109559	32	2005	平凉	118.824	5.53077
27	2019	金昌	253.186	0.112956	32	2006	平凉	126.907	6.29761
28	2005	白银	154.067	0.115502	32	2007	平凉	130.799	6.66641
28	2006	白银	165.704	0.133735	32	2008	平凉	139.916	7.20008
28	2007	白银	171.058	0.143068	32	2009	平凉	138.279	7.88096
28	2008	白银	182.89	0.143493	32	2010	平凉	160.977	8.78113
28	2009	白银	180.041	0.161362	32	2011	平凉	163.57	10.0432
28	2010	白银	208.591	0.175947	32	2012	平凉	185.113	10.0487
28	2011	白银	212.708	0.194089	32	2013	平凉	185.852	9.97658
28	2012	白银	245.137	0.200732	32	2014	平凉	194.88	10.2679
28	2013	白银	250.083	0.205289	32	2015	平凉	191.235	9.60143
28	2014	白银	262.852	0.204304	32	2016	平凉	188.934	9.96147
28	2015	白银	252.907	0.202728	32	2017	平凉	184.983	10.3891
28	2016	白银	243.155	0.200864	33	2005	酒泉	239.116	8.53425
28	2017	白银	237.068	0.203478	33	2006	酒泉	258.188	9.6744
28	2018	白银	234.304	0.207698	33	2007	酒泉	266.42	10.1963
28	2019	白银	231.379	0.214139	33	2008	酒泉	284.819	10.8197
29	2005	天水	170.718	0.050037	33	2009	酒泉	279.38	11.8361
29	2006	天水	181.623	0.055135	33	2010	酒泉	322.753	12.9465
29	2007	天水	187	0.059116	33	2011	酒泉	329.465	15.1866
29	2008	天水	199.971	0.062931	33	2012	酒泉	381.718	15.1861
29	2009	天水	199.03	0.066578	33	2013	酒泉	390.326	15.1468
29	2010	天水	231.264	0.082052	33	2014	酒泉	410.067	15.4139
29	2011	天水	235.443	0.090747	33	2015	酒泉	389.472	14.1714
29	2012	天水	265.355	0.093909	33	2016	酒泉	369.462	14.5727
29	2013	天水	272.893	0.096068	33	2017	酒泉	359.112	15.2722
29	2014	天水	285.555	0.095679	34	2005	庆阳	319.573	7.00317
29	2015	天水	281.607	0.094817	34	2006	庆阳	345.556	8.18324
29	2016	天水	280.21	0.094113	34	2007	庆阳	357.026	8.52547
29	2017	天水	275.742	0.095101	34	2008	庆阳	381.901	9.36148
29	2018	天水	271.389	0.097073	34	2009	庆阳	373.212	10.5152
29	2019	天水	270.082	0.100083	34	2010	庆阳	432.299	13.1133
30	2005	武威	94.8497	0.024569	34	2011	庆阳	440.376	17.1521
30	2006	武威	100.679	0.027651	34	2012	庆阳	511.267	19.183
30	2007	武威	103.493	0.029489	34	2013	庆阳	512.188	19.5545
30	2008	武威	110.676	0.030324	34	2014	庆阳	538.766	19.9627
30	2009	武威	110.189	0.033424	34	2015	庆阳	512.285	18.5033
30	2010	武威	128.208	0.040391	34	2016	庆阳	484.364	19.0737
30	2011	武威	130.347	0.044752	34	2017	庆阳	469.158	19.9067
30	2012	武威	145.426	0.046331	35	2005	定西	83.1843	4.76347
30	2013	武威	148.832	0.047404	35	2006	定西	87.3914	5.51329
30	2014	武威	155.649	0.047238	35	2007	定西	89.8999	6.18179
30	2015	武威	154.407	0.046769	35	2008	定西	96.2359	6.83848
30	2016	武威	155.716	0.046479	35	2009	定西	96.6968	7.541
30	2017	武威	153.455	0.046886	35	2010	定西	113.311	8.9618
30	2018	武威	150.202	0.047859	35	2011	定西	114.819	10.675
30	2019	武威	149.512	0.049343	35	2012	定西	126.133	11.1119
31	2005	张掖	84.6234	0.038356	35	2013	定西	127.76	11.4477
31	2006	张掖	89.8348	0.042329	35	2014	定西	133.498	12.1665
31	2007	张掖	92.3145	0.043394	35	2015	定西	136.993	11.5051
31	2008	张掖	98.6212	0.048183	35	2016	定西	142.342	12.1559
31	2009	张掖	98.3547	0.051498	35	2017	定西	141.129	13.0491
31	2010	张掖	114.219	0.058497	36	2005	陇南	115.897	3.09943
31	2011	张掖	116.347	0.064651	36	2006	陇南	123.465	3.47269
31	2012	张掖	130.112	0.066894	36	2007	陇南	127.311	3.80085
31	2013	张掖	134.993	0.068426	36	2008	陇南	136.342	4.36766
31	2014	张掖	141.198	0.068135	36	2009	陇南	135.024	5.04397
31	2015	张掖	139.452	0.067545	36	2010	陇南	157.52	6.18392
31	2016	张掖	140.206	0.067012	36	2011	陇南	159.82	7.84035
31	2017	张掖	138.337	0.06776	36	2012	陇南	180.131	8.28769
31	2018	张掖	135.241	0.069165	36	2013	陇南	179.828	8.62158
31	2019	张掖	134.682	0.07131	36	2014	陇南	188.44	8.81602
32	2005	平凉	118.824	0.129793	36	2015	陇南	186.888	8.21696
32	2006	平凉	126.907	0.142903	36	2016	陇南	186.111	8.51692
32	2007	平凉	130.799	0.152176	36	2017	陇南	182.442	8.9651
32	2008	平凉	139.916	0.163346	37	2005	临夏-自治州	63.9102	3.5935
32	2009	平凉	138.279	0.172392	37	2006	临夏-自治州	67.04	4.21557
32	2010	平凉	160.977	0.196689	37	2007	临夏-自治州	68.985	4.44081
32	2011	平凉	163.57	0.216899	37	2008	临夏-自治州	73.7957	5.03444
32	2012	平凉	185.113	0.224305	37	2009	临夏-自治州	74.169	5.52727
32	2013	平凉	185.852	0.229389	37	2010	临夏-自治州	87.1214	6.19356
32	2014	平凉	194.88	0.228267	37	2011	临夏-自治州	88.183	7.37005
32	2015	平凉	191.235	0.226544	37	2012	临夏-自治州	96.643	7.63213
32	2016	平凉	188.934	0.224411	37	2013	临夏-自治州	96.7725	7.6026
32	2017	平凉	184.983	0.227402	37	2014	临夏-自治州	101.144	7.72541
32	2018	平凉	182.196	0.232118	37	2015	临夏-自治州	104.34	7.0862
32	2019	平凉	180.559	0.239316	37	2016	临夏-自治州	108.955	7.35685
33	2005	酒泉	239.116	0.084879	37	2017	临夏-自治州	108.068	7.6472
33	2006	酒泉	258.188	0.093981	38	2005	甘南-自治州	35.6092	1.28706
33	2007	酒泉	266.42	0.099303	38	2006	甘南-自治州	37.5717	1.53315
33	2008	酒泉	284.819	0.105664	38	2007	甘南-自治州	38.6175	1.70455
33	2009	酒泉	279.38	0.113572	38	2008	甘南-自治州	41.3603	1.81645
33	2010	酒泉	322.753	0.116383	38	2009	甘南-自治州	41.6593	1.99995
33	2011	酒泉	329.465	0.128635	38	2010	甘南-自治州	48.3593	2.26062
33	2012	酒泉	381.718	0.133094	38	2011	甘南-自治州	49.316	2.83105
33	2013	酒泉	390.326	0.136145	38	2012	甘南-自治州	54.8011	2.94323
33	2014	酒泉	410.067	0.135537	38	2013	甘南-自治州	58.6578	2.93191
33	2015	酒泉	389.472	0.134359	38	2014	甘南-自治州	61.3453	3.00151
33	2016	酒泉	369.462	0.133321	38	2015	甘南-自治州	61.7505	2.79405
33	2017	酒泉	359.112	0.134777	38	2016	甘南-自治州	63.0376	2.97927
33	2018	酒泉	353.983	0.13757	38	2017	甘南-自治州	62.5546	3.176
33	2019	酒泉	348.06	0.141833	39	2005	兰州	814.795	24.6448
34	2005	庆阳	319.573	0.040281	39	2006	兰州	874.999	27.4192
34	2006	庆阳	345.556	0.04488	39	2007	兰州	902.361	28.7473
34	2007	庆阳	357.026	0.047853	39	2008	兰州	964.47	30.8936
34	2008	庆阳	381.901	0.050212	39	2009	兰州	956.104	33.6866
34	2009	庆阳	373.212	0.054232	39	2010	兰州	1101.95	36.3351
34	2010	庆阳	432.299	0.078831	39	2011	兰州	1129	41.9159
34	2011	庆阳	440.376	0.087343	39	2012	兰州	1302.89	41.5169
34	2012	庆阳	511.267	0.090424	39	2013	兰州	1390.53	41.8708
34	2013	庆阳	512.188	0.092519	39	2014	兰州	1461.97	41.5209
34	2014	庆阳	538.766	0.092194	39	2015	兰州	1405.99	37.48
34	2015	庆阳	512.285	0.091279	39	2016	兰州	1356.04	38.1303
34	2016	庆阳	484.364	0.090714	39	2017	兰州	1329.34	39.5185
34	2017	庆阳	469.158	0.091508	40	2005	韶关	172.587	9.37387
34	2018	庆阳	464.12	0.093406	40	2006	韶关	193.602	10.3835
34	2019	庆阳	455.481	0.096303	40	2007	韶关	217.277	11.1743
35	2005	定西	83.1843	0.026091	40	2008	韶关	229.546	11.9418
35	2006	定西	87.3914	0.028765	40	2009	韶关	244.35	12.7772
35	2007	定西	89.8999	0.030682	40	2010	韶关	257.047	13.567
35	2008	定西	96.2359	0.032229	40	2011	韶关	290.23	14.3198
35	2009	定西	96.6968	0.034759	40	2012	韶关	291.85	14.5796
35	2010	定西	113.311	0.048829	40	2013	韶关	281.626	14.2078
35	2011	定西	114.819	0.054101	40	2014	韶关	286.89	14.5987
35	2012	定西	126.133	0.056009	40	2015	韶关	282.627	13.9188
35	2013	定西	127.76	0.057307	40	2016	韶关	268.65	14.3143
35	2014	定西	133.498	0.057106	40	2017	韶关	273.194	14.0007
35	2015	定西	136.993	0.056539	41	2005	珠海	283.199	10.0876
35	2016	定西	142.342	0.056189	41	2006	珠海	321.006	11.3594
35	2017	定西	141.129	0.056681	41	2007	珠海	356.339	12.055
35	2018	定西	139.046	0.057857	41	2008	珠海	353.455	12.6524
35	2019	定西	139.586	0.059651	41	2009	珠海	374.895	13.5359
36	2005	陇南	115.897	0.018134	41	2010	珠海	379.433	14.4101
36	2006	陇南	123.465	0.019886	41	2011	珠海	398.503	15.3771
36	2007	陇南	127.311	0.021111	41	2012	珠海	377.608	15.6362
36	2008	陇南	136.342	0.022928	41	2013	珠海	356.106	15.1713
36	2009	陇南	135.024	0.024159	41	2014	珠海	377.89	16.0127
36	2010	陇南	157.52	0.044445	41	2015	珠海	390.984	15.7032
36	2011	陇南	159.82	0.049244	41	2016	珠海	377.284	16.4646
36	2012	陇南	180.131	0.050981	41	2017	珠海	441.385	16.1316
36	2013	陇南	179.828	0.052163	42	2005	汕头	329.566	13.0075
36	2014	陇南	188.44	0.051979	42	2006	汕头	358.431	14.3552
36	2015	陇南	186.888	0.051463	42	2007	汕头	395.388	15.0959
36	2016	陇南	186.111	0.051145	42	2008	汕头	421.678	15.7029
36	2017	陇南	182.442	0.051592	42	2009	汕头	454.684	16.8034
36	2018	陇南	180.3	0.052663	42	2010	汕头	456.678	17.869
36	2019	陇南	179.128	0.054296	42	2011	汕头	447.821	19.0233
37	2005	临夏-自治州	63.9102	0.027203	42	2012	汕头	460.095	19.3633
37	2006	临夏-自治州	67.04	0.029995	42	2013	汕头	431.992	18.757
37	2007	临夏-自治州	68.985	0.03204	42	2014	汕头	445.533	20.0464
37	2008	临夏-自治州	73.7957	0.033694	42	2015	汕头	457.805	20.2213
37	2009	临夏-自治州	74.169	0.036245	42	2016	汕头	438.612	21.4753
37	2010	临夏-自治州	87.1214	0.03773	42	2017	汕头	514.778	22.7184
37	2011	临夏-自治州	88.183	0.041804	43	2005	佛山	1226.18	32.6259
37	2012	临夏-自治州	96.643	0.043278	43	2006	佛山	1445.04	36.4373
37	2013	临夏-自治州	96.7725	0.044281	43	2007	佛山	1695.63	39.3954
37	2014	临夏-自治州	101.144	0.044126	43	2008	佛山	1904.9	41.243
37	2015	临夏-自治州	104.34	0.043688	43	2009	佛山	2064.28	44.0947
37	2016	临夏-自治州	108.955	0.043417	43	2010	佛山	1997.69	46.784
37	2017	临夏-自治州	108.068	0.043797	43	2011	佛山	1970.24	49.2296
37	2018	临夏-自治州	106.537	0.044706	43	2012	佛山	1919.28	50.0625
37	2019	临夏-自治州	107.012	0.046092	43	2013	佛山	1704.48	48.4801
38	2005	甘南-自治州	35.6092	0.009936	43	2014	佛山	1827.29	49.8153
38	2006	甘南-自治州	37.5717	0.010955	43	2015	佛山	1840.85	48.1131
38	2007	甘南-自治州	38.6175	0.011632	43	2016	佛山	1752.67	49.5381
38	2008	甘南-自治州	41.3603	0.012367	43	2017	佛山	1925.99	47.6115
38	2009	甘南-自治州	41.6593	0.013237	44	2005	江门	414.681	19.7816
38	2010	甘南-自治州	48.3593	0.013401	44	2006	江门	462.188	22.1754
38	2011	甘南-自治州	49.316	0.014848	44	2007	江门	517.242	23.4439
38	2012	甘南-自治州	54.8011	0.015372	44	2008	江门	559.536	24.5099
38	2013	甘南-自治州	58.6578	0.015728	44	2009	江门	604.132	26.247
38	2014	甘南-自治州	61.3453	0.015673	44	2010	江门	586.894	28.0864
38	2015	甘南-自治州	61.7505	0.015517	44	2011	江门	616.092	30.0808
38	2016	甘南-自治州	63.0376	0.015421	44	2012	江门	564.62	30.6142
38	2017	甘南-自治州	62.5546	0.015556	44	2013	江门	511.764	29.686
38	2018	甘南-自治州	61.5089	0.015879	44	2014	江门	499.284	31.7155
38	2019	甘南-自治州	61.7425	0.016371	44	2015	江门	512.487	31.1997
39	2005	兰州	814.795	0.207181	44	2016	江门	486.431	32.67
39	2006	兰州	874.999	0.229523	44	2017	江门	547.408	32.2658
39	2007	兰州	902.361	0.245777	45	2005	湛江	354.775	12.5701
39	2008	兰州	964.47	0.257672	45	2006	湛江	389.333	13.89
39	2009	兰州	956.104	0.277156	45	2007	湛江	425.073	14.9286
39	2010	兰州	1101.95	0.278599	45	2008	湛江	456.783	15.8491
39	2011	兰州	1129	0.307991	45	2009	湛江	518.89	16.9636
39	2012	兰州	1302.89	0.318691	45	2010	湛江	582.602	18.1716
39	2013	兰州	1390.53	0.326	45	2011	湛江	649.262	19.8036
39	2014	兰州	1461.97	0.324642	45	2012	湛江	644.021	20.437
39	2015	兰州	1405.99	0.321784	45	2013	湛江	612.704	19.8698
39	2016	兰州	1356.04	0.319302	45	2014	湛江	576.66	20.4374
39	2017	兰州	1329.34	0.322786	45	2015	湛江	570.831	20.0326
39	2018	兰州	1311.33	0.32948	45	2016	湛江	538.484	21.0112
39	2019	兰州	1301.07	0.339698	45	2017	湛江	615.833	20.8244
40	2005	韶关	172.587	0.130125	46	2005	茂名	341.518	10.1237
40	2006	韶关	193.602	0.143261	46	2006	茂名	402.783	11.1098
40	2007	韶关	217.277	0.140014	46	2007	茂名	446.855	11.6081
40	2008	韶关	229.546	0.159815	46	2008	茂名	488.236	12.1122
40	2009	韶关	244.35	0.173054	46	2009	茂名	473.081	12.9535
40	2010	韶关	257.047	0.151383	46	2010	茂名	490.549	13.7618
40	2011	韶关	290.23	0.167132	46	2011	茂名	541.811	14.6917
40	2012	韶关	291.85	0.172885	46	2012	茂名	553.597	15.2007
40	2013	韶关	281.626	0.176825	46	2013	茂名	532.303	15.0445
40	2014	韶关	286.89	0.17602	46	2014	茂名	543.634	15.5318
40	2015	韶关	282.627	0.174588	46	2015	茂名	536.326	15.301
40	2016	韶关	268.65	0.173083	46	2016	茂名	505.598	16.4564
40	2017	韶关	273.194	0.175195	46	2017	茂名	548.324	16.3724
40	2018	韶关	297.136	0.178828	47	2005	肇庆	179.821	11.4051
40	2019	韶关	232.448	0.184374	47	2006	肇庆	198.729	12.787
41	2005	珠海	283.199	0.132566	47	2007	肇庆	229.312	14.3238
41	2006	珠海	321.006	0.144012	47	2008	肇庆	297.159	15.1292
41	2007	珠海	356.339	0.154855	47	2009	肇庆	312.379	16.2168
41	2008	珠海	353.455	0.161153	47	2010	肇庆	353.806	17.2962
41	2009	珠海	374.895	0.176482	47	2011	肇庆	406.125	18.6924
41	2010	珠海	379.433	0.179344	47	2012	肇庆	419.824	19.0741
41	2011	珠海	398.503	0.198326	47	2013	肇庆	410.311	18.5719
41	2012	珠海	377.608	0.205226	47	2014	肇庆	446.203	19.0894
41	2013	珠海	356.106	0.209938	47	2015	肇庆	453.232	18.338
41	2014	珠海	377.89	0.209133	47	2016	肇庆	423.601	19.0842
41	2015	珠海	390.984	0.207303	47	2017	肇庆	412.146	18.7362
41	2016	珠海	377.284	0.205824	48	2005	惠州	400.892	21.8032
41	2017	珠海	441.385	0.20798	48	2006	惠州	448.196	24.8145
41	2018	珠海	490.411	0.212465	48	2007	惠州	503.22	27.3576
41	2019	珠海	479.229	0.219122	48	2008	惠州	546.753	28.6532
42	2005	汕头	329.566	0.24238	48	2009	惠州	614.073	30.6591
42	2006	汕头	358.431	0.266501	48	2010	惠州	651.822	32.6105
42	2007	汕头	395.388	0.284525	48	2011	惠州	733.969	35.6505
42	2008	汕头	421.678	0.299444	48	2012	惠州	772.295	36.4607
42	2009	汕头	454.684	0.322232	48	2013	惠州	731.635	35.4102
42	2010	汕头	456.678	0.336881	48	2014	惠州	729.969	37.2651
42	2011	汕头	447.821	0.371926	48	2015	惠州	716.991	37.2061
42	2012	汕头	460.095	0.384729	48	2016	惠州	674.323	39.0279
42	2013	汕头	431.992	0.393497	48	2017	惠州	745.975	39.4276
42	2014	汕头	445.533	0.391704	49	2005	梅州	166.065	10.0658
42	2015	汕头	457.805	0.388519	49	2006	梅州	174.506	11.1498
42	2016	汕头	438.612	0.385169	49	2007	梅州	192.583	11.8228
42	2017	汕头	514.778	0.389869	49	2008	梅州	200.687	12.4655
42	2018	汕头	556.291	0.397955	49	2009	梅州	220.722	13.3377
42	2019	汕头	503.528	0.410295	49	2010	梅州	232.439	14.1979
43	2005	佛山	1226.18	0.49119	49	2011	梅州	258.954	15.3694
43	2006	佛山	1445.04	0.540526	49	2012	梅州	246.459	15.7895
43	2007	佛山	1695.63	0.569159	49	2013	梅州	229.608	15.4275
43	2008	佛山	1904.9	0.593258	49	2014	梅州	224.356	16.0069
43	2009	佛山	2064.28	0.654049	49	2015	梅州	232.596	15.422
43	2010	佛山	1997.69	0.619779	49	2016	梅州	210.716	16.2868
43	2011	佛山	1970.24	0.686026	49	2017	梅州	230.654	16.1751
43	2012	佛山	1919.28	0.710066	50	2005	汕尾	107.368	6.5647
43	2013	佛山	1704.48	0.726448	50	2006	汕尾	121.208	7.23589
43	2014	佛山	1827.29	0.723688	50	2007	汕尾	138.257	7.61832
43	2015	佛山	1840.85	0.716861	50	2008	汕尾	147.312	7.94799
43	2016	佛山	1752.67	0.711948	50	2009	汕尾	168.91	8.501
43	2017	佛山	1925.99	0.718848	50	2010	汕尾	174.479	9.02304
43	2018	佛山	2032.8	0.733757	50	2011	汕尾	200.893	9.69114
43	2019	佛山	1836.56	0.756511	50	2012	汕尾	204.236	9.9102
44	2005	江门	414.681	0.334701	50	2013	汕尾	192.67	9.61867
44	2006	江门	462.188	0.367104	50	2014	汕尾	188.528	10.1062
44	2007	江门	517.242	0.373383	50	2015	汕尾	192.603	10.0615
44	2008	江门	559.536	0.410794	50	2016	汕尾	184.979	10.7762
44	2009	江门	604.132	0.445106	50	2017	汕尾	194.999	11.5576
44	2010	江门	586.894	0.451869	51	2005	河源	107.74	6.65754
44	2011	江门	616.092	0.498842	51	2006	河源	134.181	7.55964
44	2012	江门	564.62	0.516007	51	2007	河源	160.906	8.20018
44	2013	江门	511.764	0.527763	51	2008	河源	181.071	8.6553
44	2014	江门	499.284	0.525349	51	2009	河源	187.821	9.27069
44	2015	江门	512.487	0.521094	51	2010	河源	186.265	9.87173
44	2016	江门	486.431	0.516577	51	2011	河源	215.69	10.7783
44	2017	江门	547.408	0.522914	51	2012	河源	204.205	11.0241
44	2018	江门	581.577	0.533759	51	2013	河源	192.934	10.8764
44	2019	江门	543.959	0.550311	51	2014	河源	201.922	11.3694
45	2005	湛江	354.775	0.099513	51	2015	河源	202.344	11.0956
45	2006	湛江	389.333	0.110425	51	2016	河源	187.368	11.5407
45	2007	湛江	425.073	0.117127	51	2017	河源	201.048	11.4029
45	2008	湛江	456.783	0.122429	52	2005	阳江	130.855	6.38426
45	2009	湛江	518.89	0.135273	52	2006	阳江	143.821	7.11553
45	2010	湛江	582.602	0.130808	52	2007	阳江	164.962	7.74212
45	2011	湛江	649.262	0.14493	52	2008	阳江	180.893	8.18331
45	2012	湛江	644.021	0.150043	52	2009	阳江	196.971	8.77955
45	2013	湛江	612.704	0.15352	52	2010	阳江	209.57	9.43725
45	2014	湛江	576.66	0.15298	52	2011	阳江	252.453	10.957
45	2015	湛江	570.831	0.151463	52	2012	阳江	268.229	11.3254
45	2016	湛江	538.484	0.150525	52	2013	阳江	276.094	11.0751
45	2017	湛江	615.833	0.151842	52	2014	阳江	292.728	11.904
45	2018	湛江	653.454	0.154992	52	2015	阳江	312.692	11.6822
45	2019	湛江	600.23	0.159798	52	2016	阳江	274.197	12.2231
46	2005	茂名	341.518	0.089491	52	2017	阳江	298.332	12.0112
46	2006	茂名	402.783	0.095537	53	2005	清远	156.143	11.7255
46	2007	茂名	446.855	0.104425	53	2006	清远	205.127	13.6644
46	2008	茂名	488.236	0.110538	53	2007	清远	271.518	15.6148
46	2009	茂名	473.081	0.119878	53	2008	清远	317.732	16.6677
46	2010	茂名	490.549	0.112779	53	2009	清远	395.581	17.8808
46	2011	茂名	541.811	0.124729	53	2010	清远	429.515	19.1808
46	2012	茂名	553.597	0.129075	53	2011	清远	356.617	21.4236
46	2013	茂名	532.303	0.132041	53	2012	清远	336.785	22.0348
46	2014	茂名	543.634	0.131507	53	2013	清远	306.478	21.4178
46	2015	茂名	536.326	0.130322	53	2014	清远	323.879	22.0835
46	2016	茂名	505.598	0.129354	53	2015	清远	324.229	21.3921
46	2017	茂名	548.324	0.130713	53	2016	清远	307.269	22.2824
46	2018	茂名	588.569	0.133424	53	2017	清远	337.759	21.7178
46	2019	茂名	574.773	0.137561	54	2005	东莞	948.044	34.3276
47	2005	肇庆	179.821	0.121226	54	2006	东莞	1101.06	37.9384
47	2006	肇庆	198.729	0.133286	54	2007	东莞	1219.13	39.5525
47	2007	肇庆	229.312	0.141106	54	2008	东莞	1228.77	41.0667
47	2008	肇庆	297.159	0.148105	54	2009	东莞	1327.86	43.9083
47	2009	肇庆	312.379	0.161415	54	2010	东莞	1295.15	46.5567
47	2010	肇庆	353.806	0.152606	54	2011	东莞	1353.67	48.7004
47	2011	肇庆	406.125	0.168908	54	2012	东莞	1297.27	49.5157
47	2012	肇庆	419.824	0.174825	54	2013	东莞	1181.03	47.9479
47	2013	肇庆	410.311	0.178857	54	2014	东莞	1300.91	47.7279
47	2014	肇庆	446.203	0.178175	54	2015	东莞	1305.29	45.0509
47	2015	肇庆	453.232	0.176499	54	2016	东莞	1251.4	46.075
47	2016	肇庆	423.601	0.175283	54	2017	东莞	1440.12	44.0283
47	2017	肇庆	412.146	0.176991	55	2005	中山	415.926	17.9294
47	2018	肇庆	436.175	0.180662	55	2006	中山	468.684	19.947
47	2019	肇庆	414.503	0.186264	55	2007	中山	522.768	21.0263
48	2005	惠州	400.892	0.314579	55	2008	中山	542.056	21.9219
48	2006	惠州	448.196	0.346208	55	2009	中山	618.564	23.4426
48	2007	惠州	503.22	0.361126	55	2010	中山	612.066	24.978
48	2008	惠州	546.753	0.36407	55	2011	中山	642.003	26.3187
48	2009	惠州	614.073	0.418656	55	2012	中山	654.875	26.757
48	2010	惠州	651.822	0.398086	55	2013	中山	596.169	25.9098
48	2011	惠州	733.969	0.4402	55	2014	中山	639.201	26.4337
48	2012	惠州	772.295	0.455522	55	2015	中山	639.965	25.574
48	2013	惠州	731.635	0.465982	55	2016	中山	592.206	26.3288
48	2014	惠州	729.969	0.464077	55	2017	中山	619.195	25.4218
48	2015	惠州	716.991	0.45993	56	2005	潮州	154.521	6.69473
48	2016	惠州	674.323	0.456466	56	2006	潮州	171.671	7.53471
48	2017	惠州	745.975	0.461328	56	2007	潮州	192.054	8.11628
48	2018	惠州	801.572	0.470896	56	2008	潮州	202.448	8.47536
48	2019	惠州	753.512	0.485499	56	2009	潮州	222.351	9.07977
49	2005	梅州	166.065	0.123387	56	2010	潮州	219.2	9.71957
49	2006	梅州	174.506	0.135954	56	2011	潮州	239.351	10.3093
49	2007	梅州	192.583	0.141096	56	2012	潮州	243.133	10.5588
49	2008	梅州	200.687	0.152018	56	2013	潮州	227.08	10.2547
49	2009	梅州	220.722	0.164162	56	2014	潮州	230.056	10.856
49	2010	梅州	232.439	0.141503	56	2015	潮州	224.88	10.7629
49	2011	梅州	258.954	0.156348	56	2016	潮州	206.747	11.2869
49	2012	梅州	246.459	0.161761	56	2017	潮州	221.375	11.6282
49	2013	梅州	229.608	0.165461	57	2005	揭阳	245.961	10.2732
49	2014	梅州	224.356	0.164746	57	2006	揭阳	262.119	11.3291
49	2015	梅州	232.596	0.16334	57	2007	揭阳	305.491	11.8918
49	2016	梅州	210.716	0.162021	57	2008	揭阳	336.759	12.4362
49	2017	梅州	230.654	0.163872	57	2009	揭阳	374.266	13.3051
49	2018	梅州	239.961	0.167271	57	2010	揭阳	387.117	14.4317
49	2019	梅州	226.051	0.172458	57	2011	揭阳	439.842	15.9765
50	2005	汕尾	107.368	0.110839	57	2012	揭阳	450.521	16.4882
50	2006	汕尾	121.208	0.122064	57	2013	揭阳	427.654	16.0095
50	2007	汕尾	138.257	0.129799	57	2014	揭阳	488.065	18.1303
50	2008	汕尾	147.312	0.130327	57	2015	揭阳	420.065	17.9153
50	2009	汕尾	168.91	0.147345	57	2016	揭阳	375.351	19.0271
50	2010	汕尾	174.479	0.140088	57	2017	揭阳	390.996	20.4768
50	2011	汕尾	200.893	0.154586	58	2005	云浮	101.373	5.50574
50	2012	汕尾	204.236	0.15989	58	2006	云浮	110.473	6.10443
50	2013	汕尾	192.67	0.163526	58	2007	云浮	125.031	6.53801
50	2014	汕尾	188.528	0.162758	58	2008	云浮	137.979	7.01236
50	2015	汕尾	192.603	0.161474	58	2009	云浮	139.19	7.5127
50	2016	汕尾	184.979	0.160028	58	2010	云浮	138.598	8.06099
50	2017	汕尾	194.999	0.162056	58	2011	云浮	157.342	8.82324
50	2018	汕尾	211.779	0.165417	58	2012	云浮	155.156	9.04488
50	2019	汕尾	188.764	0.170546	58	2013	云浮	153.111	8.85051
51	2005	河源	107.74	0.093361	58	2014	云浮	161.564	9.47318
51	2006	河源	134.181	0.102873	58	2015	云浮	165.319	9.11664
51	2007	河源	160.906	0.108242	58	2016	云浮	160.224	9.58659
51	2008	河源	181.071	0.111629	58	2017	云浮	173.374	9.4389
51	2009	河源	187.821	0.124222	59	2005	深圳	2205.21	27.3971
51	2010	河源	186.265	0.104873	59	2006	深圳	2441.08	30.1465
51	2011	河源	215.69	0.115886	59	2007	深圳	2624.78	31.4032
51	2012	河源	204.205	0.119901	59	2008	深圳	2728.77	32.592
51	2013	河源	192.934	0.122645	59	2009	深圳	2942.93	34.8455
51	2014	河源	201.922	0.122118	59	2010	深圳	2952.2	36.9362
51	2015	河源	202.344	0.12107	59	2011	深圳	3185.37	38.6715
51	2016	河源	187.368	0.1201	59	2012	深圳	3201.66	39.3194
51	2017	河源	201.048	0.121461	59	2013	深圳	3021.53	38.0756
51	2018	河源	211.778	0.12398	59	2014	深圳	3109.46	37.8945
51	2019	河源	183.956	0.127825	59	2015	深圳	3180.73	35.889
52	2005	阳江	130.855	0.057904	59	2016	深圳	3194.74	36.7343
52	2006	阳江	143.821	0.063007	59	2017	深圳	3495.41	35.0466
52	2007	阳江	164.962	0.067538	60	2005	广州	2341.61	45.6068
52	2008	阳江	180.893	0.070752	60	2006	广州	2590.81	50.7025
52	2009	阳江	196.971	0.077384	60	2007	广州	2851.71	53.6346
52	2010	阳江	209.57	0.08463	60	2008	广州	2857.52	56.0374
52	2011	阳江	252.453	0.093767	60	2009	广州	3183.15	60.0165
52	2012	阳江	268.229	0.097074	60	2010	广州	3296.05	64.0219
52	2013	阳江	276.094	0.099324	60	2011	广州	3445.68	68.3034
52	2014	阳江	292.728	0.098975	60	2012	广州	3415.74	69.5664
52	2015	阳江	312.692	0.097993	60	2013	广州	3260.55	67.5378
52	2016	阳江	274.197	0.097386	60	2014	广州	3320.87	69.5773
52	2017	阳江	298.332	0.098239	60	2015	广州	3399.87	67.2782
52	2018	阳江	308.388	0.100276	60	2016	广州	3382.68	69.5546
52	2019	阳江	233.247	0.103386	60	2017	广州	3451.34	67.6545
53	2005	清远	156.143	0.118608	61	2005	柳州	511.532	11.2627
53	2006	清远	205.127	0.130759	61	2006	柳州	592.092	12.6118
53	2007	清远	271.518	0.137239	61	2007	柳州	635.658	13.7094
53	2008	清远	317.732	0.144118	61	2008	柳州	638.423	14.8172
53	2009	清远	395.581	0.157993	61	2009	柳州	787.23	16.2003
53	2010	清远	429.515	0.149451	61	2010	柳州	841.809	18.0145
53	2011	清远	356.617	0.16554	61	2011	柳州	918.766	21.503
53	2012	清远	336.785	0.171369	61	2012	柳州	1009.23	21.8366
53	2013	清远	306.478	0.175335	61	2013	柳州	1002.84	23.9594
53	2014	清远	323.879	0.174705	61	2014	柳州	996.336	25.1256
53	2015	清远	324.229	0.172996	61	2015	柳州	925.432	22.8141
53	2016	清远	307.269	0.171892	61	2016	柳州	977.109	23.4021
53	2017	清远	337.759	0.173443	61	2017	柳州	991.058	25.647
53	2018	清远	368.143	0.17704	62	2005	桂林	418.854	9.60983
53	2019	清远	291.822	0.18253	62	2006	桂林	452.16	10.6455
54	2005	东莞	948.044	0.701726	62	2007	桂林	494.604	11.2538
54	2006	东莞	1101.06	0.773423	62	2008	桂林	496.81	11.9249
54	2007	东莞	1219.13	0.814662	62	2009	桂林	548.356	13.0527
54	2008	东莞	1228.77	0.834832	62	2010	桂林	544.099	14.8181
54	2009	东莞	1327.86	0.934227	62	2011	桂林	607.736	18.18
54	2010	东莞	1295.15	0.785741	62	2012	桂林	652.373	18.6732
54	2011	东莞	1353.67	0.869303	62	2013	桂林	646.117	20.5974
54	2012	东莞	1297.27	0.899664	62	2014	桂林	672.19	20.8754
54	2013	东莞	1181.03	0.920373	62	2015	桂林	653.415	19.0194
54	2014	东莞	1300.91	0.916745	62	2016	桂林	670.397	19.734
54	2015	东莞	1305.29	0.908321	62	2017	桂林	550.914	21.7131
54	2016	东莞	1251.4	0.901793	63	2005	梧州	190.072	5.17188
54	2017	东莞	1440.12	0.910959	63	2006	梧州	222.704	6.07407
54	2018	东莞	1566.01	0.929853	63	2007	梧州	244.094	6.51955
54	2019	东莞	1756.18	0.958687	63	2008	梧州	255.763	6.94195
55	2005	中山	415.926	0.266238	63	2009	梧州	308.914	7.63426
55	2006	中山	468.684	0.29211	63	2010	梧州	348.337	8.49706
55	2007	中山	522.768	0.307772	63	2011	梧州	427.693	10.3991
55	2008	中山	542.056	0.318892	63	2012	梧州	463.57	10.6408
55	2009	中山	618.564	0.354432	63	2013	梧州	518.056	11.7445
55	2010	中山	612.066	0.380069	63	2014	梧州	496.738	11.6815
55	2011	中山	642.003	0.420584	63	2015	梧州	451.248	10.4075
55	2012	中山	654.875	0.435296	63	2016	梧州	492.36	10.5542
55	2013	中山	596.169	0.445326	63	2017	梧州	522.352	11.5497
55	2014	中山	639.201	0.4436	64	2005	北海	140.823	6.21247
55	2015	中山	639.965	0.439474	64	2006	北海	148.921	6.82804
55	2016	中山	592.206	0.436383	64	2007	北海	158.99	7.09475
55	2017	中山	619.195	0.440723	64	2008	北海	170.703	7.75892
55	2018	中山	646.319	0.449863	64	2009	北海	165.476	8.47578
55	2019	中山	532.607	0.463814	64	2010	北海	189.817	9.39535
56	2005	潮州	154.521	0.151862	64	2011	北海	211.009	11.5538
56	2006	潮州	171.671	0.167279	64	2012	北海	282.336	11.8063
56	2007	潮州	192.054	0.177989	64	2013	北海	304.166	12.9227
56	2008	潮州	202.448	0.180175	64	2014	北海	349.846	14.4754
56	2009	潮州	222.351	0.201912	64	2015	北海	324.822	13.7046
56	2010	潮州	219.2	0.196644	64	2016	北海	370.803	14.2361
56	2011	潮州	239.351	0.217081	64	2017	北海	437.314	16.1786
56	2012	潮州	243.133	0.224549	65	2005	防城港	72.2348	2.33331
56	2013	潮州	227.08	0.229664	65	2006	防城港	89.6278	2.70839
56	2014	潮州	230.056	0.228611	65	2007	防城港	114.327	2.96347
56	2015	潮州	224.88	0.226763	65	2008	防城港	125.998	3.43615
56	2016	潮州	206.747	0.224793	65	2009	防城港	157.155	3.80952
56	2017	潮州	221.375	0.227557	65	2010	防城港	166.666	4.38104
56	2018	潮州	233.333	0.232276	65	2011	防城港	201.804	5.54834
56	2019	潮州	221.454	0.239479	65	2012	防城港	205.007	5.97183
57	2005	揭阳	245.961	0.160633	65	2013	防城港	228.608	6.5887
57	2006	揭阳	262.119	0.176856	65	2014	防城港	250.054	6.07318
57	2007	揭阳	305.491	0.180817	65	2015	防城港	241.038	5.55369
57	2008	揭阳	336.759	0.190504	65	2016	防城港	262.647	5.67263
57	2009	揭阳	374.266	0.213597	65	2017	防城港	263.297	6.35663
57	2010	揭阳	387.117	0.241326	66	2005	钦州	141.034	5.08557
57	2011	揭阳	439.842	0.266587	66	2006	钦州	169.018	5.81885
57	2012	揭阳	450.521	0.275801	66	2007	钦州	191.354	6.52782
57	2013	揭阳	427.654	0.282104	66	2008	钦州	198.905	7.40759
57	2014	揭阳	488.065	0.280867	66	2009	钦州	202.735	8.17258
57	2015	揭阳	420.065	0.278501	66	2010	钦州	250.706	9.17184
57	2016	揭阳	375.351	0.27621	66	2011	钦州	297.479	11.4045
57	2017	揭阳	390.996	0.279424	66	2012	钦州	285.423	11.6343
57	2018	揭阳	392.497	0.285219	66	2013	钦州	267.181	12.7905
57	2019	揭阳	397.664	0.294064	66	2014	钦州	270.29	12.8403
58	2005	云浮	101.373	0.131771	66	2015	钦州	277.261	11.868
58	2006	云浮	110.473	0.145024	66	2016	钦州	339.905	11.9493
58	2007	云浮	125.031	0.154583	66	2017	钦州	393.642	12.9612
58	2008	云浮	137.979	0.152219	67	2005	贵港	171.288	7.12291
58	2009	云浮	139.19	0.175055	67	2006	贵港	191.039	7.95071
58	2010	云浮	138.598	0.187957	67	2007	贵港	226.297	8.34937
58	2011	云浮	157.342	0.207279	67	2008	贵港	220.726	9.07603
58	2012	云浮	155.156	0.214359	67	2009	贵港	259.882	9.96207
58	2013	云浮	153.111	0.219218	67	2010	贵港	291.72	11.0211
58	2014	云浮	161.564	0.218148	67	2011	贵港	294.363	13.401
58	2015	云浮	165.319	0.216497	67	2012	贵港	294.631	13.6986
58	2016	云浮	160.224	0.214465	67	2013	贵港	282.959	15.035
58	2017	云浮	173.374	0.217315	67	2014	贵港	289.958	15.1731
58	2018	云浮	182.353	0.221822	67	2015	贵港	287.003	13.6633
58	2019	云浮	178.656	0.2287	67	2016	贵港	317.2	13.9533
59	2005	深圳	2205.21	0.548373	67	2017	贵港	333.579	15.5032
59	2006	深圳	2441.08	0.603641	68	2005	玉林	266.869	8.50272
59	2007	深圳	2624.78	0.631132	68	2006	玉林	298.462	9.51497
59	2008	深圳	2728.77	0.652375	68	2007	玉林	325.108	10.0903
59	2009	深圳	2942.93	0.728028	68	2008	玉林	320.593	10.849
59	2010	深圳	2952.2	0.630032	68	2009	玉林	393.842	11.8503
59	2011	深圳	3185.37	0.697596	68	2010	玉林	432.068	13.1117
59	2012	深圳	3201.66	0.721965	68	2011	玉林	479.76	15.8803
59	2013	深圳	3021.53	0.738749	68	2012	玉林	484.054	16.191
59	2014	深圳	3109.46	0.736161	68	2013	玉林	459.49	17.795
59	2015	深圳	3180.73	0.72878	68	2014	玉林	484.588	18.2377
59	2016	深圳	3194.74	0.724187	68	2015	玉林	481.188	17.1139
59	2017	深圳	3495.41	0.730708	68	2016	玉林	502.028	17.5401
59	2018	深圳	3504.04	0.74579	68	2017	玉林	499.348	19.4956
59	2019	深圳	3805.26	0.768711	69	2005	百色	201.855	6.77999
60	2005	广州	2341.61	0.748772	69	2006	百色	249.274	7.73863
60	2006	广州	2590.81	0.823505	69	2007	百色	258.221	8.44383
60	2007	广州	2851.71	0.873074	69	2008	百色	256.239	9.07227
60	2008	广州	2857.52	0.907724	69	2009	百色	286.281	9.95749
60	2009	广州	3183.15	0.996814	69	2010	百色	325.678	11.2978
60	2010	广州	3296.05	1.032	69	2011	百色	347.21	14.0478
60	2011	广州	3445.68	1.14197	69	2012	百色	378.558	14.3605
60	2012	广州	3415.74	1.18191	69	2013	百色	355.33	15.8774
60	2013	广州	3260.55	1.20914	69	2014	百色	377.07	15.8799
60	2014	广州	3320.87	1.20444	69	2015	百色	366.682	14.1023
60	2015	广州	3399.87	1.19325	69	2016	百色	423.061	14.2081
60	2016	广州	3382.68	1.18483	69	2017	百色	503.165	15.4499
60	2017	广州	3451.34	1.19666	70	2005	河池	142.014	5.26731
60	2018	广州	3380.45	1.22148	70	2006	河池	169.041	5.80015
60	2019	广州	3610.67	1.25935	70	2007	河池	186.841	5.93882
61	2005	柳州	511.532	0.087743	70	2008	河池	201.364	6.35536
61	2006	柳州	592.092	0.096668	70	2009	河池	212.514	6.9581
61	2007	柳州	635.658	0.10016	70	2010	河池	228.09	7.75841
61	2008	柳州	638.423	0.107331	70	2011	河池	214.547	9.30617
61	2009	柳州	787.23	0.11684	70	2012	河池	178.858	9.43321
61	2010	柳州	841.809	0.144766	70	2013	河池	165.971	10.3573
61	2011	柳州	918.766	0.160287	70	2014	河池	177.245	10.1933
61	2012	柳州	1009.23	0.165915	70	2015	河池	166.078	9.03932
61	2013	柳州	1002.84	0.169748	70	2016	河池	171.62	9.09747
61	2014	柳州	996.336	0.169118	70	2017	河池	176.249	9.85682
61	2015	柳州	925.432	0.167497	71	2005	贺州	139.573	3.18576
61	2016	柳州	977.109	0.166383	71	2006	贺州	155.048	3.52187
61	2017	柳州	991.058	0.167948	71	2007	贺州	201.176	3.67324
61	2018	柳州	1198.44	0.171432	71	2008	贺州	162.801	3.89472
61	2019	柳州	1302.97	0.176748	71	2009	贺州	149.76	4.28363
62	2005	桂林	418.854	0.076933	71	2010	贺州	154.738	4.80757
62	2006	桂林	452.16	0.083576	71	2011	贺州	168.736	5.88098
62	2007	桂林	494.604	0.08615	71	2012	贺州	178.012	5.98769
62	2008	桂林	496.81	0.093062	71	2013	贺州	167.527	6.6234
62	2009	桂林	548.356	0.102419	71	2014	贺州	156.662	6.55455
62	2010	桂林	544.099	0.112975	71	2015	贺州	147.452	5.8874
62	2011	桂林	607.736	0.125024	71	2016	贺州	165.173	5.97279
62	2012	桂林	652.373	0.129398	71	2017	贺州	148.448	6.55362
62	2013	桂林	646.117	0.132381	72	2005	来宾	134.075	8.31732
62	2014	桂林	672.19	0.131869	72	2006	来宾	146.742	9.29426
62	2015	桂林	653.415	0.13064	72	2007	来宾	157.442	10.1755
62	2016	桂林	670.397	0.129725	72	2008	来宾	147.81	11.4658
62	2017	桂林	550.914	0.131009	72	2009	来宾	170.771	12.1351
62	2018	桂林	476.02	0.133727	72	2010	来宾	206.939	13.0776
62	2019	桂林	427.382	0.137874	72	2011	来宾	222.036	14.4052
63	2005	梧州	190.072	0.04355	72	2012	来宾	214.473	14.6117
63	2006	梧州	222.704	0.047973	72	2013	来宾	179.544	14.803
63	2007	梧州	244.094	0.051046	72	2014	来宾	180.908	15.0642
63	2008	梧州	255.763	0.053543	72	2015	来宾	162.311	14.217
63	2009	梧州	308.914	0.05802	72	2016	来宾	168.423	14.588
63	2010	梧州	348.337	0.042037	72	2017	来宾	173.624	15.177
63	2011	梧州	427.693	0.046575	73	2005	崇左	97.7452	4.19841
63	2012	梧州	463.57	0.048218	73	2006	崇左	129.154	4.86108
63	2013	梧州	518.056	0.049336	73	2007	崇左	134.622	5.70853
63	2014	梧州	496.738	0.049162	73	2008	崇左	129.251	6.52716
63	2015	梧州	451.248	0.048674	73	2009	崇左	154.202	7.19901
63	2016	梧州	492.36	0.048373	73	2010	崇左	174.159	8.25812
63	2017	梧州	522.352	0.048796	73	2011	崇左	204.571	10.5841
63	2018	梧州	335.027	0.049808	73	2012	崇左	214.587	10.8671
63	2019	梧州	318.026	0.051353	73	2013	崇左	213.539	12.0342
64	2005	北海	140.823	0.044716	73	2014	崇左	227.638	11.8386
64	2006	北海	148.921	0.050392	73	2015	崇左	213.22	10.6039
64	2007	北海	158.99	0.053567	73	2016	崇左	239.532	10.7052
64	2008	北海	170.703	0.056564	73	2017	崇左	272.364	11.8151
64	2009	北海	165.476	0.061451	74	2005	南宁	474.649	18.3377
64	2010	北海	189.817	0.074104	74	2006	南宁	559.397	20.7561
64	2011	北海	211.009	0.081946	74	2007	南宁	618.609	22.2203
64	2012	北海	282.336	0.084798	74	2008	南宁	623.731	23.6135
64	2013	北海	304.166	0.086746	74	2009	南宁	742.207	25.8804
64	2014	北海	349.846	0.086392	74	2010	南宁	765.814	28.8829
64	2015	北海	324.822	0.085619	74	2011	南宁	869.406	34.7648
64	2016	北海	370.803	0.084975	74	2012	南宁	950.545	35.4445
64	2017	北海	437.314	0.085878	74	2013	南宁	924.431	39.1447
64	2018	北海	434.88	0.08766	74	2014	南宁	999.499	40.608
64	2019	北海	494.576	0.090378	74	2015	南宁	1016.19	38.1138
65	2005	防城港	72.2348	0.074526	74	2016	南宁	1086.16	39.3616
65	2006	防城港	89.6278	0.081916	74	2017	南宁	1102.24	43.5491
65	2007	防城港	114.327	0.087642	75	2005	六盘水	543.227	25.0482
65	2008	防城港	125.998	0.100108	75	2006	六盘水	587.007	27.9452
65	2009	防城港	157.155	0.106117	75	2007	六盘水	559.974	28.394
65	2010	防城港	166.666	0.118472	75	2008	六盘水	558.031	29.4481
65	2011	防城港	201.804	0.130591	75	2009	六盘水	599.481	32.1911
65	2012	防城港	205.007	0.135032	75	2010	六盘水	632.499	34.6849
65	2013	防城港	228.608	0.138085	75	2011	六盘水	691.906	37.1064
65	2014	防城港	250.054	0.13744	75	2012	六盘水	777.09	37.1207
65	2015	防城港	241.038	0.136473	75	2013	六盘水	713.542	36.6729
65	2016	防城港	262.647	0.135221	75	2014	六盘水	687.522	37.0888
65	2017	防城港	263.297	0.137053	75	2015	六盘水	690.547	33.5986
65	2018	防城港	243.628	0.140059	75	2016	六盘水	690.897	34.0037
65	2019	防城港	267.757	0.144467	75	2017	六盘水	680.635	35.4075
66	2005	钦州	141.034	0.032427	76	2005	遵义	834.026	19.2004
66	2006	钦州	169.018	0.035446	76	2006	遵义	925.285	21.3479
66	2007	钦州	191.354	0.037771	76	2007	遵义	906.246	22.0008
66	2008	钦州	198.905	0.039087	76	2008	遵义	849.723	23.09
66	2009	钦州	202.735	0.043438	76	2009	遵义	905.51	25.2397
66	2010	钦州	250.706	0.056459	76	2010	遵义	975.465	27.1345
66	2011	钦州	297.479	0.062554	76	2011	遵义	1080.15	30.5125
66	2012	钦州	285.423	0.064761	76	2012	遵义	1250.63	31.0439
66	2013	钦州	267.181	0.066262	76	2013	遵义	1199	32.924
66	2014	钦州	270.29	0.066029	76	2014	遵义	1167.2	33.473
66	2015	钦州	277.261	0.065374	76	2015	遵义	1189.81	30.9635
66	2016	钦州	339.905	0.064969	76	2016	遵义	1221.91	32.536
66	2017	钦州	393.642	0.065538	76	2017	遵义	1251.01	36.0857
66	2018	钦州	371.301	0.066897	77	2005	安顺	220.266	9.72321
66	2019	钦州	374.126	0.068972	77	2006	安顺	238.907	10.6623
67	2005	贵港	171.288	0.0723	77	2007	安顺	241.694	10.9415
67	2006	贵港	191.039	0.079592	77	2008	安顺	215.639	11.5919
67	2007	贵港	226.297	0.084878	77	2009	安顺	228.637	12.6662
67	2008	贵港	220.726	0.086013	77	2010	安顺	253.371	13.678
67	2009	贵港	259.882	0.09617	77	2011	安顺	276.756	14.8036
67	2010	贵港	291.72	0.098487	77	2012	安顺	325.442	14.8603
67	2011	贵港	294.363	0.108822	77	2013	安顺	323.076	15.3375
67	2012	贵港	294.631	0.11259	77	2014	安顺	323.814	17.1206
67	2013	贵港	282.959	0.115166	77	2015	安顺	339.206	16.6037
67	2014	贵港	289.958	0.114669	77	2016	安顺	353.168	17.8082
67	2015	贵港	287.003	0.113689	77	2017	安顺	367.907	18.6652
67	2016	贵港	317.2	0.112773	78	2005	毕节	510.069	9.75527
67	2017	贵港	333.579	0.114058	78	2006	毕节	569.503	10.9851
67	2018	贵港	376.876	0.116424	78	2007	毕节	563.277	11.337
67	2019	贵港	406.527	0.120034	78	2008	毕节	523.76	12.2943
68	2005	玉林	266.869	0.053234	78	2009	毕节	613.467	13.603
68	2006	玉林	298.462	0.058479	78	2010	毕节	680.458	15.3641
68	2007	玉林	325.108	0.061166	78	2011	毕节	757.261	18.2115
68	2008	玉林	320.593	0.063501	78	2012	毕节	843.074	19.3827
68	2009	玉林	393.842	0.070971	78	2013	毕节	799.736	19.9839
68	2010	玉林	432.068	0.068378	78	2014	毕节	798.55	20.1461
68	2011	玉林	479.76	0.075761	78	2015	毕节	805.646	18.6322
68	2012	玉林	484.054	0.078433	78	2016	毕节	838.17	19.2623
68	2013	玉林	459.49	0.080251	78	2017	毕节	865.454	20.4562
68	2014	玉林	484.588	0.079969	79	2005	铜仁	231.946	6.2653
68	2015	玉林	481.188	0.079175	79	2006	铜仁	253.08	7.45767
68	2016	玉林	502.028	0.078685	79	2007	铜仁	260.272	8.37506
68	2017	玉林	499.348	0.079374	79	2008	铜仁	240.343	8.93603
68	2018	玉林	414.406	0.08102	79	2009	铜仁	255.495	9.78127
68	2019	玉林	407.933	0.083532	79	2010	铜仁	270.695	10.9514
69	2005	百色	201.855	0.112653	79	2011	铜仁	298.082	12.9089
69	2006	百色	249.274	0.124055	79	2012	铜仁	357.913	13.165
69	2007	百色	258.221	0.127144	79	2013	铜仁	362.901	14.6269
69	2008	百色	256.239	0.138808	79	2014	铜仁	377.69	15.1878
69	2009	百色	286.281	0.149705	79	2015	铜仁	397.898	14.0214
69	2010	百色	325.678	0.169673	79	2016	铜仁	416.365	14.2685
69	2011	百色	347.21	0.187258	79	2017	铜仁	433.524	15.7343
69	2012	百色	378.558	0.193688	80	2005	黔西南-自治州	249.209	11.6994
69	2013	百色	355.33	0.198095	80	2006	黔西南-自治州	278.955	13.3334
69	2014	百色	377.07	0.197173	80	2007	黔西南-自治州	275.424	14.7735
69	2015	百色	366.682	0.195605	80	2008	黔西南-自治州	262.053	15.5126
69	2016	百色	423.061	0.193872	80	2009	黔西南-自治州	318.964	17.1152
69	2017	百色	503.165	0.196304	80	2010	黔西南-自治州	323.774	19.5135
69	2018	百色	405.816	0.200378	80	2011	黔西南-自治州	354.497	24.0488
69	2019	百色	441.297	0.206593	80	2012	黔西南-自治州	416.665	27.504
70	2005	河池	142.014	0.034377	80	2013	黔西南-自治州	409.973	27.0179
70	2006	河池	169.041	0.037885	80	2014	黔西南-自治州	408.254	27.2544
70	2007	河池	186.841	0.038453	80	2015	黔西南-自治州	426.568	24.6173
70	2008	河池	201.364	0.042124	80	2016	黔西南-自治州	453.375	24.6713
70	2009	河池	212.514	0.045799	80	2017	黔西南-自治州	473.757	25.6024
70	2010	河池	228.09	0.039077	81	2005	黔东南-自治州	276.941	10.6376
70	2011	河池	214.547	0.043295	81	2006	黔东南-自治州	296.162	11.7814
70	2012	河池	178.858	0.044823	81	2007	黔东南-自治州	298.32	12.0826
70	2013	河池	165.971	0.045862	81	2008	黔东南-自治州	276.159	13.1421
70	2014	河池	177.245	0.0457	81	2009	黔东南-自治州	299.422	14.5277
70	2015	河池	166.078	0.045247	81	2010	黔东南-自治州	315.302	16.045
70	2016	河池	171.62	0.044967	81	2011	黔东南-自治州	348.85	18.8907
70	2017	河池	176.249	0.04536	81	2012	黔东南-自治州	411.501	19.1499
70	2018	河池	195.804	0.046301	81	2013	黔东南-自治州	419.491	20.4142
70	2019	河池	235.139	0.047737	81	2014	黔东南-自治州	427.662	20.4316
71	2005	贺州	139.573	0.071672	81	2015	黔东南-自治州	438.521	18.5657
71	2006	贺州	155.048	0.078921	81	2016	黔东南-自治州	471.685	18.8986
71	2007	贺州	201.176	0.083526	81	2017	黔东南-自治州	450.341	20.4691
71	2008	贺州	162.801	0.090135	82	2005	黔南	345.227	14.0869
71	2009	贺州	149.76	0.09522	82	2006	黔南	381.266	15.3915
71	2010	贺州	154.738	0.09999	82	2007	黔南	371.451	15.7382
71	2011	贺州	168.736	0.110266	82	2008	黔南	337.479	16.6823
71	2012	贺州	178.012	0.114032	82	2009	黔南	350.676	18.3208
71	2013	贺州	167.527	0.116617	82	2010	黔南	384.317	19.8073
71	2014	贺州	156.662	0.116047	82	2011	黔南	427.623	22.029
71	2015	贺州	147.452	0.11517	82	2012	黔南	483.386	22.0707
71	2016	贺州	165.173	0.114087	82	2013	黔南	476.914	22.5878
71	2017	贺州	148.448	0.115606	82	2014	黔南	480.465	23.1228
71	2018	贺州	158.256	0.118003	82	2015	黔南	493.655	21.213
71	2019	贺州	201.384	0.121662	82	2016	黔南	515.513	21.8299
72	2005	来宾	134.075	0.093535	82	2017	黔南	530.12	23.6235
72	2006	来宾	146.742	0.102998	83	2005	贵阳	1055.48	35.6396
72	2007	来宾	157.442	0.109459	83	2006	贵阳	1188.22	39.1057
72	2008	来宾	147.81	0.117079	83	2007	贵阳	1093.66	40.3348
72	2009	来宾	170.771	0.124275	83	2008	贵阳	1060.6	42.4255
72	2010	来宾	206.939	0.151618	83	2009	贵阳	1135.15	46.3611
72	2011	来宾	222.036	0.16733	83	2010	贵阳	1196.14	50.2722
72	2012	来宾	214.473	0.173075	83	2011	贵阳	1311.66	54.6412
72	2013	来宾	179.544	0.177013	83	2012	贵阳	1501.5	54.6074
72	2014	来宾	180.908	0.176188	83	2013	贵阳	1545.56	54.8758
72	2015	来宾	162.311	0.174787	83	2014	贵阳	1534.29	56.6942
72	2016	来宾	168.423	0.173236	83	2015	贵阳	1618.07	53.1674
72	2017	来宾	173.624	0.175412	83	2016	贵阳	1613.84	54.6921
72	2018	来宾	175.773	0.17905	83	2017	贵阳	1600.78	57.5233
72	2019	来宾	161.16	0.184602	84	2005	三亚	49.4728	1.72334
73	2005	崇左	97.7452	0.029014	84	2006	三亚	80.9765	1.84532
73	2006	崇左	129.154	0.03168	84	2007	三亚	97.3947	2.09074
73	2007	崇左	134.622	0.033528	84	2008	三亚	109.269	2.26489
73	2008	崇左	129.251	0.034328	84	2009	三亚	107.592	2.36199
73	2009	崇左	154.202	0.038604	84	2010	三亚	126.127	2.76935
73	2010	崇左	174.159	0.052661	84	2011	三亚	160.701	4.08982
73	2011	崇左	204.571	0.05833	84	2012	三亚	158.317	4.22003
73	2012	崇左	214.587	0.06038	84	2013	三亚	160.873	5.08343
73	2013	崇左	213.539	0.061777	84	2014	三亚	163.165	5.50401
73	2014	崇左	227.638	0.061581	84	2015	三亚	169.807	5.33465
73	2015	崇左	213.22	0.061001	84	2016	三亚	164.735	5.30604
73	2016	崇左	239.532	0.06065	84	2017	三亚	170.933	6.47529
73	2017	崇左	272.364	0.061185	85	2005	儋州	34.9788
73	2018	崇左	334.449	0.062542	85	2006	儋州	33.3135
73	2019	崇左	189.726	0.064517	85	2007	儋州	43.0501
74	2005	南宁	474.649	0.205599	85	2008	儋州	51.4029
74	2006	南宁	559.397	0.226328	85	2009	儋州	48.7663
74	2007	南宁	618.609	0.236212	85	2010	儋州	55.5643
74	2008	南宁	623.731	0.246757	85	2011	儋州	70.4767
74	2009	南宁	742.207	0.273743	85	2012	儋州	72.4326
74	2010	南宁	765.814	0.274445	85	2013	儋州	73.8774
74	2011	南宁	869.406	0.303748	85	2014	儋州	74.9218
74	2012	南宁	950.545	0.314384	85	2015	儋州	77.0392
74	2013	南宁	924.431	0.321633	85	2016	儋州	74.4016
74	2014	南宁	999.499	0.320402	85	2017	儋州	78.5675
74	2015	南宁	1016.19	0.317396	86	2005	海口	231.259	3.55206
74	2016	南宁	1086.16	0.315198	86	2006	海口	255.114	3.70441
74	2017	南宁	1102.24	0.318285	86	2007	海口	275.77	3.81952
74	2018	南宁	838.893	0.324886	86	2008	海口	304.099	4.07258
74	2019	南宁	913.895	0.334961	86	2009	海口	318.208	4.19225
75	2005	六盘水	543.227	0.237938	86	2010	海口	349.321	4.61336
75	2006	六盘水	587.007	0.25009	86	2011	海口	430.241	6.6715
75	2007	六盘水	559.974	0.260474	86	2012	海口	427.494	6.50401
75	2008	六盘水	558.031	0.296711	86	2013	海口	444.646	7.79587
75	2009	六盘水	599.481	0.315958	86	2014	海口	449.278	8.6653
75	2010	六盘水	632.499	0.335746	86	2015	海口	444.641	9.07089
75	2011	六盘水	691.906	0.369973	86	2016	海口	445.542	10.2487
75	2012	六盘水	777.09	0.382542	86	2017	海口	449.141	12.9324
75	2013	六盘水	713.542	0.391181	87	2005	唐山	2765.83	54.22
75	2014	六盘水	687.522	0.389183	87	2006	唐山	3125.49	61.3092
75	2015	六盘水	690.547	0.38639	87	2007	唐山	3390.44	70.1637
75	2016	六盘水	690.897	0.382557	87	2008	唐山	3887.9	76.1847
75	2017	六盘水	680.635	0.38793	87	2009	唐山	4053.98	81.2599
75	2018	六盘水	654.873	0.395977	87	2010	唐山	4448.22	90.2338
75	2019	六盘水	524.226	0.408255	87	2011	唐山	5085.04	103.284
76	2005	遵义	834.026	0.107944	87	2012	唐山	5094.43	104.259
76	2006	遵义	925.285	0.117088	87	2013	唐山	5356.94	103.381
76	2007	遵义	906.246	0.118628	87	2014	唐山	5281.82	105.992
76	2008	遵义	849.723	0.131493	87	2015	唐山	4909.24	102.256
76	2009	遵义	905.51	0.143435	87	2016	唐山	4780.48	104.224
76	2010	遵义	975.465	0.144607	87	2017	唐山	4696.89	102.06
76	2011	遵义	1080.15	0.159489	88	2005	秦皇岛	498.833	17.4878
76	2012	遵义	1250.63	0.164941	88	2006	秦皇岛	538.035	19.6624
76	2013	遵义	1199	0.168682	88	2007	秦皇岛	618.395	21.586
76	2014	遵义	1167.2	0.167864	88	2008	秦皇岛	663.553	23.3981
76	2015	遵义	1189.81	0.166584	88	2009	秦皇岛	662.249	24.8773
76	2016	遵义	1221.91	0.165032	88	2010	秦皇岛	729.086	27.5243
76	2017	遵义	1251.01	0.167208	88	2011	秦皇岛	766.235	31.9339
76	2018	遵义	1259.77	0.170676	88	2012	秦皇岛	772.938	32.3449
76	2019	遵义	1401.38	0.175969	88	2013	秦皇岛	790.291	32.0795
77	2005	安顺	220.266	0.058819	88	2014	秦皇岛	782.98	31.7683
77	2006	安顺	238.907	0.063329	88	2015	秦皇岛	778.973	30.5172
77	2007	安顺	241.694	0.067808	88	2016	秦皇岛	781.614	30.9808
77	2008	安顺	215.639	0.071038	88	2017	秦皇岛	806.548	31.5301
77	2009	安顺	228.637	0.078209	89	2005	邯郸	1505.89	49.1336
77	2010	安顺	253.371	0.07623	89	2006	邯郸	1720.86	53.8661
77	2011	安顺	276.756	0.084162	89	2007	邯郸	1894.43	56.6846
77	2012	安顺	325.442	0.08706	89	2008	邯郸	2131.2	61.4678
77	2013	安顺	323.076	0.089045	89	2009	邯郸	2114.24	64.8979
77	2014	安顺	323.814	0.08864	89	2010	邯郸	2331.76	71.0882
77	2015	安顺	339.206	0.087918	89	2011	邯郸	2541.53	81.4595
77	2016	安顺	353.168	0.087161	89	2012	邯郸	2560.4	82.3533
77	2017	安顺	367.907	0.088222	89	2013	邯郸	2572.67	81.6307
77	2018	安顺	347.966	0.090052	89	2014	邯郸	2498.44	82.2861
77	2019	安顺	357.79	0.092845	89	2015	邯郸	2421.7	77.8165
78	2005	毕节	510.069	0.195151	89	2016	邯郸	2451.26	77.8394
78	2006	毕节	569.503	0.210418	89	2017	邯郸	2355.25	77.2973
78	2007	毕节	563.277	0.211819	90	2005	邢台	995.283	32.0556
78	2008	毕节	523.76	0.24309	90	2006	邢台	1105.33	35.2491
78	2009	毕节	613.467	0.259105	90	2007	邢台	1134.48	37.0641
78	2010	毕节	680.458	0.282519	90	2008	邢台	1125.91	39.9821
78	2011	毕节	757.261	0.311293	90	2009	邢台	1185.34	42.241
78	2012	毕节	843.074	0.321862	90	2010	邢台	1265.91	46.3974
78	2013	毕节	799.736	0.329128	90	2011	邢台	1365.67	54.0527
78	2014	毕节	798.55	0.327438	90	2012	邢台	1363.34	55.3147
78	2015	毕节	805.646	0.325103	90	2013	邢台	1431.16	54.7475
78	2016	毕节	838.17	0.321859	90	2014	邢台	1346.3	54.86
78	2017	毕节	865.454	0.326407	90	2015	邢台	1378.82	51.9753
78	2018	毕节	803.326	0.333177	90	2016	邢台	1484.2	53.796
78	2019	毕节	736.33	0.343508	90	2017	邢台	1459.55	54.8241
79	2005	铜仁	231.946	0.03154	91	2005	保定	1404.21	47.4341
79	2006	铜仁	253.08	0.033968	91	2006	保定	1491.3	52.676
79	2007	铜仁	260.272	0.031326	91	2007	保定	1600.1	57.1498
79	2008	铜仁	240.343	0.038027	91	2008	保定	1603.2	61.7407
79	2009	铜仁	255.495	0.041943	91	2009	保定	1783.88	65.2315
79	2010	铜仁	270.695	0.046258	91	2010	保定	2019.61	71.4398
79	2011	铜仁	298.082	0.051103	91	2011	保定	2295.67	81.5779
79	2012	铜仁	357.913	0.05287	91	2012	保定	2414.52	82.3145
79	2013	铜仁	362.901	0.054079	91	2013	保定	2611.58	81.7673
79	2014	铜仁	377.69	0.053843	91	2014	保定	2573.18	83.9923
79	2015	铜仁	397.898	0.053387	91	2015	保定	2693.7	80.6376
79	2016	铜仁	416.365	0.052951	91	2016	保定	2623.92	84.429
79	2017	铜仁	433.524	0.053563	91	2017	保定	2404.95	85.8095
79	2018	铜仁	421.815	0.054674	92	2005	张家口	516.142	20.0731
79	2019	铜仁	462.328	0.05637	92	2006	张家口	560.728	22.2087
80	2005	黔西南-自治州	249.209	0.078061	92	2007	张家口	610.054	24.7606
80	2006	黔西南-自治州	278.955	0.083745	92	2008	张家口	673.246	27.4777
80	2007	黔西南-自治州	275.424	0.083288	92	2009	张家口	714.131	29.75
80	2008	黔西南-自治州	262.053	0.092358	92	2010	张家口	824.038	33.35
80	2009	黔西南-自治州	318.964	0.103749	92	2011	张家口	892.102	38.6935
80	2010	黔西南-自治州	323.774	0.123881	92	2012	张家口	910.933	39.9251
80	2011	黔西南-自治州	354.497	0.136771	92	2013	张家口	976.713	39.6778
80	2012	黔西南-自治州	416.665	0.14148	92	2014	张家口	986.611	38.9933
80	2013	黔西南-自治州	409.973	0.144705	92	2015	张家口	949.881	36.6458
80	2014	黔西南-自治州	408.254	0.144047	92	2016	张家口	922.533	36.4364
80	2015	黔西南-自治州	426.568	0.142874	92	2017	张家口	839.988	35.7289
80	2016	黔西南-自治州	453.375	0.141644	93	2005	承德	482.072	11.684
80	2017	黔西南-自治州	473.757	0.143369	93	2006	承德	551.316	13.3533
80	2018	黔西南-自治州	466.861	0.146343	93	2007	承德	690.182	15.0944
80	2019	黔西南-自治州	488.213	0.150881	93	2008	承德	817.587	16.9073
81	2005	黔东南-自治州	276.941	0.051708	93	2009	承德	772.898	18.0841
81	2006	黔东南-自治州	296.162	0.055786	93	2010	承德	839.597	20.2582
81	2007	黔东南-自治州	298.32	0.050589	93	2011	承德	1001.97	24.3179
81	2008	黔东南-自治州	276.159	0.065003	93	2012	承德	987.727	25.0705
81	2009	黔东南-自治州	299.422	0.068736	93	2013	承德	1052.54	25.0695
81	2010	黔东南-自治州	315.302	0.079369	93	2014	承德	1069.41	24.8038
81	2011	黔东南-自治州	348.85	0.08764	93	2015	承德	1022.1	23.4908
81	2012	黔东南-自治州	411.501	0.09066	93	2016	承德	1002.69	23.2632
81	2013	黔东南-自治州	419.491	0.092728	93	2017	承德	913.154	22.686
81	2014	黔东南-自治州	427.662	0.09231	94	2005	沧州	1510.53	45.7566
81	2015	黔东南-自治州	438.521	0.091552	94	2006	沧州	1633.91	50.3405
81	2016	黔东南-自治州	471.685	0.090773	94	2007	沧州	1694.69	53.7312
81	2017	黔东南-自治州	450.341	0.091865	94	2008	沧州	1716.69	58.0634
81	2018	黔东南-自治州	421.628	0.093771	94	2009	沧州	1731.09	61.4308
81	2019	黔东南-自治州	428.589	0.096679	94	2010	沧州	2046.63	67.1558
82	2005	黔南	345.227	0.060891	94	2011	沧州	2260.05	76.724
82	2006	黔南	381.266	0.06219	94	2012	沧州	2318.36	77.7096
82	2007	黔南	371.451	0.069834	94	2013	沧州	2514.7	77.0819
82	2008	黔南	337.479	0.073323	94	2014	沧州	2549.54	78.0061
82	2009	黔南	350.676	0.08097	94	2015	沧州	2568.14	75.6767
82	2010	黔南	384.317	0.08189	94	2016	沧州	2575.39	78.4675
82	2011	黔南	427.623	0.090434	94	2017	沧州	2476.38	79.7541
82	2012	黔南	483.386	0.093553	95	2005	廊坊	835.646	33.9497
82	2013	黔南	476.914	0.095688	95	2006	廊坊	959.881	37.939
82	2014	黔南	480.465	0.095259	95	2007	廊坊	1089.95	41.5024
82	2015	黔南	493.655	0.094472	95	2008	廊坊	1138.05	44.7979
82	2016	黔南	515.513	0.093674	95	2009	廊坊	1180.22	47.4093
82	2017	黔南	530.12	0.094793	95	2010	廊坊	1305.9	52.5336
82	2018	黔南	540.063	0.096759	95	2011	廊坊	1441.17	60.097
82	2019	黔南	593.322	0.099759	95	2012	廊坊	1502.63	60.9638
83	2005	贵阳	1055.48	0.107914	95	2013	廊坊	1622.21	60.6317
83	2006	贵阳	1188.22	0.114344	95	2014	廊坊	1657.14	62.7541
83	2007	贵阳	1093.66	0.115162	95	2015	廊坊	1743.79	61.4265
83	2008	贵阳	1060.6	0.134703	95	2016	廊坊	1790.61	64.0323
83	2009	贵阳	1135.15	0.143616	95	2017	廊坊	1773.86	64.0771
83	2010	贵阳	1196.14	0.163163	96	2005	衡水	704.537	19.5496
83	2011	贵阳	1311.66	0.180481	96	2006	衡水	697.85	21.5416
83	2012	贵阳	1501.5	0.186776	96	2007	衡水	645.013	22.834
83	2013	贵阳	1545.56	0.191072	96	2008	衡水	645.296	24.7713
83	2014	贵阳	1534.29	0.190308	96	2009	衡水	676.995	26.2081
83	2015	贵阳	1618.07	0.188577	96	2010	衡水	758.597	28.558
83	2016	贵阳	1613.84	0.187198	96	2011	衡水	847.442	32.7289
83	2017	贵阳	1600.78	0.189135	96	2012	衡水	863.226	33.5254
83	2018	贵阳	1554.06	0.193057	96	2013	衡水	940.687	33.3182
83	2019	贵阳	1596.05	0.199044	96	2014	衡水	928.447	33.7598
84	2005	三亚	49.4728	0.030247	96	2015	衡水	950.295	32.1641
84	2006	三亚	80.9765	0.034002	96	2016	衡水	1042.56	33.4583
84	2007	三亚	97.3947	0.035684	96	2017	衡水	1029.63	33.7261
84	2008	三亚	109.269	0.038769	97	2005	石家庄	2328.31	57.3241
84	2009	三亚	107.592	0.041081	97	2006	石家庄	2468.41	63.8394
84	2010	三亚	126.127	0.055851	97	2007	石家庄	2606.74	68.1304
84	2011	三亚	160.701	0.061862	97	2008	石家庄	2796.57	73.9066
84	2012	三亚	158.317	0.064039	97	2009	石家庄	2911.45	78.1003
84	2013	三亚	160.873	0.065521	97	2010	石家庄	3050.26	86.2697
84	2014	三亚	163.165	0.065285	97	2011	石家庄	3406.98	98.6135
84	2015	三亚	169.807	0.064647	97	2012	石家庄	3536.09	99.7966
84	2016	三亚	164.735	0.064234	97	2013	石家庄	3802.74	98.935
84	2017	三亚	170.933	0.064815	97	2014	石家庄	3847.13	99.8414
84	2018	三亚	186.581	0.066159	97	2015	石家庄	3873.29	94.8875
84	2019	三亚	183.449	0.068211	97	2016	石家庄	3983.74	95.2481
85	2005	儋州	34.9788	0.039234	97	2017	石家庄	4037.98	94.9518
85	2006	儋州	33.3135	0.043988	98	2005	开封	315.147	12.6614
85	2007	儋州	43.0501	0.046328	98	2006	开封	359.161	14.0829
85	2008	儋州	51.4029	0.04973	98	2007	开封	387.242	15.3697
85	2009	儋州	48.7663	0.053115	98	2008	开封	416.144	16.4639
85	2010	儋州	55.5643	0.047342	98	2009	开封	452.763	17.6565
85	2011	儋州	70.4767	0.052314	98	2010	开封	482.78	19.3433
85	2012	儋州	72.4326	0.054126	98	2011	开封	517.315	22.0228
85	2013	儋州	73.8774	0.055365	98	2012	开封	525.694	22.3969
85	2014	儋州	74.9218	0.055128	98	2013	开封	516.933	22.3745
85	2015	儋州	77.0392	0.054654	98	2014	开封	541.006	23.7837
85	2016	儋州	74.4016	0.054217	98	2015	开封	554.129	22.4131
85	2017	儋州	78.5675	0.054831	98	2016	开封	557.229	24.1383
85	2018	儋州	85.2453	0.055968	98	2017	开封	534.905	24.8249
85	2019	儋州	81.7878	0.057704	99	2005	洛阳	1012.63	23.0625
86	2005	海口	231.259	0.054652	99	2006	洛阳	1195.15	27.2136
86	2006	海口	255.114	0.061283	99	2007	洛阳	1307.75	28.7168
86	2007	海口	275.77	0.064671	99	2008	洛阳	1272.19	31.0421
86	2008	海口	304.099	0.068719	99	2009	洛阳	1312.34	33.2963
86	2009	海口	318.208	0.074449	99	2010	洛阳	1410.47	36.522
86	2010	海口	349.321	0.069565	99	2011	洛阳	1498.17	42.1523
86	2011	海口	430.241	0.077076	99	2012	洛阳	1427.33	43.434
86	2012	海口	427.494	0.079794	99	2013	洛阳	1298.38	43.3989
86	2013	海口	444.646	0.081644	99	2014	洛阳	1259.88	43.6677
86	2014	海口	449.278	0.081357	99	2015	洛阳	1265.94	41.0782
86	2015	海口	444.641	0.080549	99	2016	洛阳	1255.59	42.1531
86	2016	海口	445.542	0.080051	99	2017	洛阳	1256.72	41.4782
86	2017	海口	449.141	0.080751	100	2005	平顶山	565.778	19.8577
86	2018	海口	465.447	0.082426	100	2006	平顶山	664.38	23.6259
86	2019	海口	464.241	0.084982	100	2007	平顶山	735.262	24.9818
87	2005	唐山	2765.83	0.488269	100	2008	平顶山	808.8	27.1142
87	2006	唐山	3125.49	0.54106	100	2009	平顶山	851.502	29.0718
87	2007	唐山	3390.44	0.568464	100	2010	平顶山	904.538	31.8748
87	2008	唐山	3887.9	0.603063	100	2011	平顶山	917.06	36.2469
87	2009	唐山	4053.98	0.653835	100	2012	平顶山	775.634	36.8634
87	2010	唐山	4448.22	0.780711	100	2013	平顶山	689.916	36.6235
87	2011	唐山	5085.04	0.863571	100	2014	平顶山	688.031	37.3174
87	2012	唐山	5094.43	0.893672	100	2015	平顶山	665.464	34.6698
87	2013	唐山	5356.94	0.914228	100	2016	平顶山	655.843	35.4566
87	2014	唐山	5281.82	0.910426	100	2017	平顶山	638.696	34.7721
87	2015	唐山	4909.24	0.902156	101	2005	安阳	518.327	21.3784
87	2016	唐山	4780.48	0.895627	101	2006	安阳	583.994	23.5614
87	2017	唐山	4696.89	0.90479	101	2007	安阳	673.729	24.6913
87	2018	唐山	5990	0.923545	101	2008	安阳	725.234	26.3432
87	2019	唐山	6060.66	0.952168	101	2009	安阳	767.804	28.3038
88	2005	秦皇岛	498.833	0.168575	101	2010	安阳	829.53	31.0471
88	2006	秦皇岛	538.035	0.186353	101	2011	安阳	820.208	36.0291
88	2007	秦皇岛	618.395	0.197446	101	2012	安阳	760.68	37.1505
88	2008	秦皇岛	663.553	0.210619	101	2013	安阳	713.154	37.1683
88	2009	秦皇岛	662.249	0.22507	101	2014	安阳	719.879	37.8266
88	2010	秦皇岛	729.086	0.249616	101	2015	安阳	707.326	36.6923
88	2011	秦皇岛	766.235	0.276162	101	2016	安阳	695.802	38.7772
88	2012	秦皇岛	772.938	0.285807	101	2017	安阳	693.521	37.9032
88	2013	秦皇岛	790.291	0.292385	102	2005	鹤壁	181.971	7.10921
88	2014	秦皇岛	782.98	0.291233	102	2006	鹤壁	210.931	7.87849
88	2015	秦皇岛	778.973	0.288557	102	2007	鹤壁	241.502	8.19694
88	2016	秦皇岛	781.614	0.286482	102	2008	鹤壁	253.441	8.72527
88	2017	秦皇岛	806.548	0.289395	102	2009	鹤壁	278.523	9.35926
88	2018	秦皇岛	931.906	0.295397	102	2010	鹤壁	303.196	10.2873
88	2019	秦皇岛	1020.14	0.304558	102	2011	鹤壁	317.364	11.7449
89	2005	邯郸	1505.89	0.328682	102	2012	鹤壁	300.453	12.1364
89	2006	邯郸	1720.86	0.379988	102	2013	鹤壁	300.701	12.1049
89	2007	邯郸	1894.43	0.405699	102	2014	鹤壁	334.565	12.7754
89	2008	邯郸	2131.2	0.418098	102	2015	鹤壁	338.039	11.8616
89	2009	邯郸	2114.24	0.458825	102	2016	鹤壁	339.278	12.1374
89	2010	邯郸	2331.76	0.495109	102	2017	鹤壁	323.715	12.0348
89	2011	邯郸	2541.53	0.547347	103	2005	新乡	475.555	25.0717
89	2012	邯郸	2560.4	0.566364	103	2006	新乡	545.803	28.5551
89	2013	邯郸	2572.67	0.579354	103	2007	新乡	609.165	30.7371
89	2014	邯郸	2498.44	0.576942	103	2008	新乡	616.043	33.2287
89	2015	邯郸	2421.7	0.571861	103	2009	新乡	651.861	35.6309
89	2016	邯郸	2451.26	0.567454	103	2010	新乡	729.58	38.8679
89	2017	邯郸	2355.25	0.573639	103	2011	新乡	839.956	43.929
89	2018	邯郸	2726.26	0.585537	103	2012	新乡	793.974	44.5236
89	2019	邯郸	2872.68	0.603694	103	2013	新乡	752.57	44.3157
90	2005	邢台	995.283	0.217008	103	2014	新乡	763.136	44.945
90	2006	邢台	1105.33	0.246708	103	2015	新乡	751.063	42.2694
90	2007	邢台	1134.48	0.263614	103	2016	新乡	761.606	43.3768
90	2008	邢台	1125.91	0.277144	103	2017	新乡	731.07	42.5475
90	2009	邢台	1185.34	0.29799	104	2005	焦作	599.479	16.4608
90	2010	邢台	1265.91	0.292271	104	2006	焦作	708.419	18.363
90	2011	邢台	1365.67	0.32338	104	2007	焦作	796.661	19.3478
90	2012	邢台	1363.34	0.33468	104	2008	焦作	792.183	20.5631
90	2013	邢台	1431.16	0.342387	104	2009	焦作	812.855	22.0468
90	2014	邢台	1346.3	0.341045	104	2010	焦作	868.952	24.0726
90	2015	邢台	1378.82	0.337898	104	2011	焦作	906.245	27.2676
90	2016	邢台	1484.2	0.335488	104	2012	焦作	840.866	27.5588
90	2017	邢台	1459.55	0.338872	104	2013	焦作	814.454	27.4205
90	2018	邢台	1624.45	0.3459	104	2014	焦作	883.547	27.7848
90	2019	邢台	1642.7	0.356626	104	2015	焦作	870.041	26.3236
91	2005	保定	1404.21	0.358023	104	2016	焦作	871.833	27.0926
91	2006	保定	1491.3	0.403694	104	2017	焦作	842.042	26.6099
91	2007	保定	1600.1	0.418424	105	2005	濮阳	376.773	15.0621
91	2008	保定	1603.2	0.448076	105	2006	濮阳	442.819	16.4992
91	2009	保定	1783.88	0.490556	105	2007	濮阳	464.745	17.1185
91	2010	保定	2019.61	0.513124	105	2008	濮阳	482.619	18.121
91	2011	保定	2295.67	0.567562	105	2009	濮阳	489.367	19.4296
91	2012	保定	2414.52	0.587354	105	2010	濮阳	526.71	21.1513
91	2013	保定	2611.58	0.600859	105	2011	濮阳	538.308	24.1226
91	2014	保定	2573.18	0.59845	105	2012	濮阳	525.417	24.4329
91	2015	保定	2693.7	0.59302	105	2013	濮阳	523.082	24.3115
91	2016	保定	2623.92	0.588665	105	2014	濮阳	575.048	25.2401
91	2017	保定	2404.95	0.594779	105	2015	濮阳	576.539	24.4008
91	2018	保定	2393.28	0.607115	105	2016	濮阳	567.925	25.062
91	2019	保定	2609.13	0.625942	105	2017	濮阳	544.009	25.2897
92	2005	张家口	516.142	0.252238	106	2005	许昌	605.201	14.7814
92	2006	张家口	560.728	0.264284	106	2006	许昌	710.245	16.9802
92	2007	张家口	610.054	0.297367	106	2007	许昌	774.731	18.076
92	2008	张家口	673.246	0.312825	106	2008	许昌	800.939	19.5377
92	2009	张家口	714.131	0.335807	106	2009	许昌	860.561	20.9537
92	2010	张家口	824.038	0.415871	106	2010	许昌	916.169	23.0472
92	2011	张家口	892.102	0.459621	106	2011	许昌	980.83	26.7337
92	2012	张家口	910.933	0.475559	106	2012	许昌	918.926	27.1658
92	2013	张家口	976.713	0.486452	106	2013	许昌	895.589	26.993
92	2014	张家口	986.611	0.484387	106	2014	许昌	950.839	27.4112
92	2015	张家口	949.881	0.480189	106	2015	许昌	947.026	25.8626
92	2016	张家口	922.533	0.476397	106	2016	许昌	963.249	26.5302
92	2017	张家口	839.988	0.481719	106	2017	许昌	950.915	26.9915
92	2018	张家口	990.688	0.49171	107	2005	漯河	326.356	7.89582
92	2019	张家口	938.037	0.506958	107	2006	漯河	379.324	8.83787
93	2005	承德	482.072	0.103445	107	2007	漯河	407.392	9.26074
93	2006	承德	551.316	0.11183	107	2008	漯河	420.516	9.88098
93	2007	承德	690.182	0.122148	107	2009	漯河	464.679	10.5927
93	2008	承德	817.587	0.128723	107	2010	漯河	486.363	11.5679
93	2009	承德	772.898	0.137734	107	2011	漯河	478.492	13.1437
93	2010	承德	839.597	0.178011	107	2012	漯河	442.762	13.3111
93	2011	承德	1001.97	0.196984	107	2013	漯河	412.583	13.2218
93	2012	承德	987.727	0.203874	107	2014	漯河	457.706	13.5784
93	2013	承德	1052.54	0.208571	107	2015	漯河	466.575	13.7708
93	2014	承德	1069.41	0.207762	107	2016	漯河	471.871	14.3535
93	2015	承德	1022.1	0.205831	107	2017	漯河	452.355	14.8076
93	2016	承德	1002.69	0.204382	108	2005	三门峡	339.298	11.4005
93	2017	承德	913.154	0.206417	108	2006	三门峡	415.324	12.67
93	2018	承德	979.043	0.210698	108	2007	三门峡	484.811	13.5414
93	2019	承德	958.685	0.217231	108	2008	三门峡	500.068	14.5059
94	2005	沧州	1510.53	0.319798	108	2009	三门峡	549.572	15.5526
94	2006	沧州	1633.91	0.35874	108	2010	三门峡	632.309	16.9664
94	2007	沧州	1694.69	0.365663	108	2011	三门峡	670.595	19.232
94	2008	沧州	1716.69	0.399739	108	2012	三门峡	637.99	19.4532
94	2009	沧州	1731.09	0.433502	108	2013	三门峡	596.965	19.4025
94	2010	沧州	2046.63	0.442909	108	2014	三门峡	601.134	18.9533
94	2011	沧州	2260.05	0.489762	108	2015	三门峡	565.763	17.5689
94	2012	沧州	2318.36	0.506808	108	2016	三门峡	545.716	17.6432
94	2013	沧州	2514.7	0.518446	108	2017	三门峡	527.101	17.0516
94	2014	沧州	2549.54	0.516325	109	2005	南阳	900.008	26.6188
94	2015	沧州	2568.14	0.511713	109	2006	南阳	999.317	30.1827
94	2016	沧州	2575.39	0.507857	109	2007	南阳	1044.11	32.471
94	2017	沧州	2476.38	0.513269	109	2008	南阳	1022.58	35.1626
94	2018	沧州	2721.51	0.523915	109	2009	南阳	1070.41	37.706
94	2019	沧州	2643.21	0.540161	109	2010	南阳	1136.57	41.2868
95	2005	廊坊	835.646	0.239406	109	2011	南阳	1190.75	46.9145
95	2006	廊坊	959.881	0.265913	109	2012	南阳	1131.35	48.1037
95	2007	廊坊	1089.95	0.279363	109	2013	南阳	1031.06	48.3781
95	2008	廊坊	1138.05	0.297223	109	2014	南阳	1052.92	48.3297
95	2009	廊坊	1180.22	0.322454	109	2015	南阳	1073.46	45.5322
95	2010	廊坊	1305.9	0.366274	109	2016	南阳	1072.71	45.8896
95	2011	廊坊	1441.17	0.405496	109	2017	南阳	1034.4	45.2712
95	2012	廊坊	1502.63	0.419723	110	2005	商丘	424.681	18.0967
95	2013	廊坊	1622.21	0.429414	110	2006	商丘	476.134	20.6512
95	2014	廊坊	1657.14	0.427805	110	2007	商丘	516.542	22.2802
95	2015	廊坊	1743.79	0.423731	110	2008	商丘	551.104	23.7988
95	2016	廊坊	1790.61	0.420878	110	2009	商丘	590.331	25.532
95	2017	廊坊	1773.86	0.424885	110	2010	商丘	619.956	28.0346
95	2018	廊坊	1983.13	0.433697	110	2011	商丘	667.901	32.481
95	2019	廊坊	1984.43	0.447146	110	2012	商丘	644.274	33.1464
96	2005	衡水	704.537	0.132665	110	2013	商丘	606.37	33.4977
96	2006	衡水	697.85	0.148446	110	2014	商丘	636.446	35.2224
96	2007	衡水	645.013	0.159003	110	2015	商丘	652.409	33.1955
96	2008	衡水	645.296	0.166057	110	2016	商丘	656.115	34.2344
96	2009	衡水	676.995	0.179286	110	2017	商丘	662.445	34.7296
96	2010	衡水	758.597	0.179621	111	2005	信阳	360.249	11.7319
96	2011	衡水	847.442	0.198687	111	2006	信阳	405.078	13.3739
96	2012	衡水	863.226	0.205617	111	2007	信阳	440.754	14.9328
96	2013	衡水	940.687	0.210346	111	2008	信阳	455.198	15.9877
96	2014	衡水	928.447	0.209505	111	2009	信阳	498.15	17.1533
96	2015	衡水	950.295	0.2076	111	2010	信阳	527.81	18.8996
96	2016	衡水	1042.56	0.206081	111	2011	信阳	560.599	21.9833
96	2017	衡水	1029.63	0.208213	111	2012	信阳	561.733	22.2794
96	2018	衡水	1152.14	0.212531	111	2013	信阳	551.43	22.1776
96	2019	衡水	1000.98	0.219122	111	2014	信阳	606.613	21.9015
97	2005	石家庄	2328.31	0.408043	111	2015	信阳	618.738	20.2987
97	2006	石家庄	2468.41	0.46353	111	2016	信阳	613.892	20.3841
97	2007	石家庄	2606.74	0.49543	111	2017	信阳	592.19	19.7966
97	2008	石家庄	2796.57	0.51301	112	2005	周口	477.479	18.1438
97	2009	石家庄	2911.45	0.559676	112	2006	周口	529.51	20.6182
97	2010	石家庄	3050.26	0.6581	112	2007	周口	567.402	22.6018
97	2011	石家庄	3406.98	0.727571	112	2008	周口	574.921	24.2448
97	2012	石家庄	3536.09	0.752859	112	2009	周口	635.953	25.9921
97	2013	石家庄	3802.74	0.77013	112	2010	周口	659.621	28.4429
97	2014	石家庄	3847.13	0.766935	112	2011	周口	712.442	32.4412
97	2015	石家庄	3873.29	0.760162	112	2012	周口	731.58	32.7837
97	2016	石家庄	3983.74	0.75433	112	2013	周口	725.159	32.6222
97	2017	石家庄	4037.98	0.762515	112	2014	周口	786.802	34.0823
97	2018	石家庄	3968.09	0.77833	112	2015	周口	796.12	32.4792
97	2019	石家庄	3547.39	0.802466	112	2016	周口	800.245	34.0869
98	2005	开封	315.147	0.109788	112	2017	周口	788.921	35.517
98	2006	开封	359.161	0.120984	113	2005	驻马店	393.173	14.5886
98	2007	开封	387.242	0.12975	113	2006	驻马店	436.1	16.9366
98	2008	开封	416.144	0.138426	113	2007	驻马店	461.684	18.5672
98	2009	开封	452.763	0.146106	113	2008	驻马店	474.983	20.0789
98	2010	开封	482.78	0.138349	113	2009	驻马店	524.219	21.5378
98	2011	开封	517.315	0.152973	113	2010	驻马店	548.362	23.6106
98	2012	开封	525.694	0.158295	113	2011	驻马店	602.969	27.1025
98	2013	开封	516.933	0.161928	113	2012	驻马店	605.489	27.7519
98	2014	开封	541.006	0.161263	113	2013	驻马店	587.126	27.7854
98	2015	开封	554.129	0.159828	113	2014	驻马店	617.752	28.7907
98	2016	开封	557.229	0.158616	113	2015	驻马店	632.382	27.7873
98	2017	开封	534.905	0.160317	113	2016	驻马店	629.121	28.8544
98	2018	开封	566.743	0.163642	113	2017	驻马店	632.135	29.9188
98	2019	开封	546.509	0.168717	114	2005	济源	155.743	5.02896
99	2005	洛阳	1012.63	0.414443	114	2006	济源	194.261	5.83821
99	2006	洛阳	1195.15	0.456502	114	2007	济源	221.327	6.06606
99	2007	洛阳	1307.75	0.488895	114	2008	济源	235.957	6.50183
99	2008	洛阳	1272.19	0.524332	114	2009	济源	235.075	6.96979
99	2009	洛阳	1312.34	0.550993	114	2010	济源	256.391	7.58386
99	2010	洛阳	1410.47	0.541068	114	2011	济源	245.318	8.51408
99	2011	洛阳	1498.17	0.59724	114	2012	济源	248.794	8.61397
99	2012	洛阳	1427.33	0.617773	114	2013	济源	232.76	8.55517
99	2013	洛阳	1298.38	0.631839	114	2014	济源	254.54	8.35722
99	2014	洛阳	1259.88	0.628926	114	2015	济源	231.416	7.72393
99	2015	洛阳	1265.94	0.623872	114	2016	济源	234.733	7.72621
99	2016	洛阳	1255.59	0.61841	114	2017	济源	235.374	7.3972
99	2017	洛阳	1256.72	0.626071	115	2005	郑州	1371.14	39.0537
99	2018	洛阳	1280.08	0.639057	115	2006	郑州	1615.14	46.7384
99	2019	洛阳	1250.22	0.658873	115	2007	郑州	1793.77	50.2894
100	2005	平顶山	565.778	0.238404	115	2008	郑州	1843.93	53.9035
100	2006	平顶山	664.38	0.262347	115	2009	郑州	1983.82	57.802
100	2007	平顶山	735.262	0.277824	115	2010	郑州	2257.04	63.2922
100	2008	平顶山	808.8	0.301944	115	2011	郑州	2531.95	73.3484
100	2009	平顶山	851.502	0.31701	115	2012	郑州	2441.27	74.575
100	2010	平顶山	904.538	0.314431	115	2013	郑州	2405.5	74.3021
100	2011	平顶山	917.06	0.347197	115	2014	郑州	2653.76	75.1545
100	2012	平顶山	775.634	0.359163	115	2015	郑州	2722.1	71.2723
100	2013	平顶山	689.916	0.367354	115	2016	郑州	2703.34	74.6344
100	2014	平顶山	688.031	0.365698	115	2017	郑州	2620.38	74.36
100	2015	平顶山	665.464	0.362695	116	2005	齐齐哈尔	303.678	14.583
100	2016	平顶山	655.843	0.359607	116	2006	齐齐哈尔	351.828	16.2216
100	2017	平顶山	638.696	0.363939	116	2007	齐齐哈尔	398.816	16.5838
100	2018	平顶山	651.139	0.371487	116	2008	齐齐哈尔	374.261	17.3722
100	2019	平顶山	641.848	0.383006	116	2009	齐齐哈尔	409.975	19.309
101	2005	安阳	518.327	0.173363	116	2010	齐齐哈尔	472.853	20.4478
101	2006	安阳	583.994	0.191284	116	2011	齐齐哈尔	537.885	18.2952
101	2007	安阳	673.729	0.204421	116	2012	齐齐哈尔	605.224	19.1429
101	2008	安阳	725.234	0.213764	116	2013	齐齐哈尔	583.671	24.4892
101	2009	安阳	767.804	0.231007	116	2014	齐齐哈尔	574.658	25.2566
101	2010	安阳	829.53	0.230304	116	2015	齐齐哈尔	649.731	24.5821
101	2011	安阳	820.208	0.254686	116	2016	齐齐哈尔	682.967	25.8532
101	2012	安阳	760.68	0.263556	116	2017	齐齐哈尔	643.17	22.4227
101	2013	安阳	713.154	0.26961	117	2005	鸡西	138.179	8.86965
101	2014	安阳	719.879	0.268513	117	2006	鸡西	159.79	9.92743
101	2015	安阳	707.326	0.266104	117	2007	鸡西	172.804	10.2666
101	2016	安阳	695.802	0.264113	117	2008	鸡西	161.556	10.5847
101	2017	安阳	693.521	0.266908	117	2009	鸡西	199.901	11.7213
101	2018	安阳	587.554	0.272443	117	2010	鸡西	208.17	12.2906
101	2019	安阳	551.69	0.280892	117	2011	鸡西	234.171	10.7919
102	2005	鹤壁	181.971	0.089637	117	2012	鸡西	276.546	11.2295
102	2006	鹤壁	210.931	0.098729	117	2013	鸡西	251.263	14.0404
102	2007	鹤壁	241.502	0.100311	117	2014	鸡西	221.16	14.2457
102	2008	鹤壁	253.441	0.112496	117	2015	鸡西	233.232	13.6321
102	2009	鹤壁	278.523	0.119156	117	2016	鸡西	236.421	14.2582
102	2010	鹤壁	303.196	0.119025	117	2017	鸡西	232.563	12.2707
102	2011	鹤壁	317.364	0.131362	118	2005	鹤岗	86.9642	8.26806
102	2012	鹤壁	300.453	0.135873	118	2006	鹤岗	101.066	9.16236
102	2013	鹤壁	300.701	0.138964	118	2007	鹤岗	112.666	9.34764
102	2014	鹤壁	334.565	0.138317	118	2008	鹤岗	106.379	9.67246
102	2015	鹤壁	338.039	0.137217	118	2009	鹤岗	123.705	10.7189
102	2016	鹤壁	339.278	0.136001	118	2010	鹤岗	128.335	11.345
102	2017	鹤壁	323.715	0.137706	118	2011	鹤岗	145.789	9.93725
102	2018	鹤壁	336.27	0.140562	118	2012	鹤岗	173.028	10.3462
102	2019	鹤壁	315.536	0.144921	118	2013	鹤岗	145.689	12.9963
103	2005	新乡	475.555	0.242368	118	2014	鹤岗	114.613	13.0611
103	2006	新乡	545.803	0.267062	118	2015	鹤岗	126.366	12.4188
103	2007	新乡	609.165	0.284663	118	2016	鹤岗	128.704	12.9152
103	2008	新乡	616.043	0.303207	118	2017	鹤岗	133.839	11.1557
103	2009	新乡	651.861	0.322484	119	2005	双鸭山	113.544	11.9523
103	2010	新乡	729.58	0.308376	119	2006	双鸭山	131.266	13.4139
103	2011	新乡	839.956	0.340866	119	2007	双鸭山	151.368	14.0502
103	2012	新乡	793.974	0.352698	119	2008	双鸭山	146.603	14.4663
103	2013	新乡	752.57	0.360782	119	2009	双鸭山	174.167	16.1578
103	2014	新乡	763.136	0.359265	119	2010	双鸭山	193.789	17.1
103	2015	新乡	751.063	0.356126	119	2011	双鸭山	223.656	15.1908
103	2016	新乡	761.606	0.353348	119	2012	双鸭山	262.597	15.8665
103	2017	新乡	731.07	0.357247	119	2013	双鸭山	237.806	19.8521
103	2018	新乡	781.489	0.364656	119	2014	双鸭山	177.488	19.9828
103	2019	新乡	767.633	0.375964	119	2015	双鸭山	189.799	19.005
104	2005	焦作	599.479	0.163903	119	2016	双鸭山	194.038	19.8119
104	2006	焦作	708.419	0.180586	119	2017	双鸭山	196.246	17.077
104	2007	焦作	796.661	0.192368	120	2005	大庆	1434.8	20.7744
104	2008	焦作	792.183	0.200139	120	2006	大庆	1657.23	23.0971
104	2009	焦作	812.855	0.218038	120	2007	大庆	1766.04	23.8185
104	2010	焦作	868.952	0.193948	120	2008	大庆	1705.32	24.5085
104	2011	焦作	906.245	0.214259	120	2009	大庆	1612.56	27.1976
104	2012	焦作	840.866	0.221667	120	2010	大庆	1739.44	28.4706
104	2013	焦作	814.454	0.226734	120	2011	大庆	1946.31	24.7866
104	2014	焦作	883.547	0.225743	120	2012	大庆	2209.36	25.6505
104	2015	焦作	870.041	0.223836	120	2013	大庆	2172.51	32.0038
104	2016	焦作	871.833	0.222002	120	2014	大庆	2242.7	33.1057
104	2017	焦作	842.042	0.224575	120	2015	大庆	1732.46	32.853
104	2018	焦作	850.893	0.229233	120	2016	大庆	1499.53	35.0679
104	2019	焦作	796.872	0.236341	120	2017	大庆	1460.29	30.3766
105	2005	濮阳	376.773	0.099944	121	2005	伊春	89.3872	5.78812
105	2006	濮阳	442.819	0.110145	121	2006	伊春	99.5705	6.71789
105	2007	濮阳	464.745	0.114987	121	2007	伊春	109.01	6.87953
105	2008	濮阳	482.619	0.124592	121	2008	伊春	98.6242	7.15243
105	2009	濮阳	489.367	0.133025	121	2009	伊春	99.8183	7.95635
105	2010	濮阳	526.71	0.124418	121	2010	伊春	105.898	8.30161
105	2011	濮阳	538.308	0.137598	121	2011	伊春	110.861	7.28258
105	2012	濮阳	525.417	0.142391	121	2012	伊春	126.683	7.54984
105	2013	濮阳	523.082	0.145663	121	2013	伊春	124.703	9.4352
105	2014	濮阳	575.048	0.145072	121	2014	伊春	108.328	9.5617
105	2015	濮阳	576.539	0.143767	121	2015	伊春	111.561	9.09716
105	2016	濮阳	567.925	0.142696	121	2016	伊春	113.285	9.44924
105	2017	濮阳	544.009	0.144199	121	2017	伊春	116.054	8.14636
105	2018	濮阳	397.613	0.14719	122	2005	佳木斯	151.203	11.8585
105	2019	濮阳	399.966	0.151754	122	2006	佳木斯	172.131	13.1999
106	2005	许昌	605.201	0.15895	122	2007	佳木斯	194.436	13.6831
106	2006	许昌	710.245	0.175116	122	2008	佳木斯	177.395	14.3009
106	2007	许昌	774.731	0.180255	122	2009	佳木斯	198.143	16.1731
106	2008	许昌	800.939	0.201263	122	2010	佳木斯	221.651	17.1222
106	2009	许昌	860.561	0.211417	122	2011	佳木斯	266.487	15.3825
106	2010	许昌	916.169	0.218811	122	2012	佳木斯	297.477	16.3035
106	2011	许昌	980.83	0.241762	122	2013	佳木斯	308.26	20.3952
106	2012	许昌	918.926	0.250129	122	2014	佳木斯	308.385	20.5821
106	2013	许昌	895.589	0.255851	122	2015	佳木斯	353.966	19.6597
106	2014	许昌	950.839	0.254744	122	2016	佳木斯	370.934	20.4912
106	2015	许昌	947.026	0.252572	122	2017	佳木斯	399.508	17.617
106	2016	许昌	963.249	0.250529	123	2005	七台河	83.8306	4.41117
106	2017	许昌	950.915	0.253396	123	2006	七台河	95.8851	4.90828
106	2018	许昌	1001.93	0.258652	123	2007	七台河	108.652	5.22577
106	2019	许昌	964.998	0.266672	123	2008	七台河	123.716	5.334
107	2005	漯河	326.356	0.066308	123	2009	七台河	164.611	5.93409
107	2006	漯河	379.324	0.073075	123	2010	七台河	175.739	6.20155
107	2007	漯河	407.392	0.077041	123	2011	七台河	161.274	5.46614
107	2008	漯河	420.516	0.08391	123	2012	七台河	163.722	5.72676
107	2009	漯河	464.679	0.088256	123	2013	七台河	120.053	7.17339
107	2010	漯河	486.363	0.085986	123	2014	七台河	108.077	7.28139
107	2011	漯河	478.492	0.095106	123	2015	七台河	114.416	7.00276
107	2012	漯河	442.762	0.098422	123	2016	七台河	117.502	7.32975
107	2013	漯河	412.583	0.100684	123	2017	七台河	118.204	6.31975
107	2014	漯河	457.706	0.10028	124	2005	牡丹江	221.877	10.058
107	2015	漯河	466.575	0.099371	124	2006	牡丹江	250.191	11.1019
107	2016	漯河	471.871	0.098639	124	2007	牡丹江	280.019	11.4969
107	2017	漯河	452.355	0.099667	124	2008	牡丹江	264.704	11.8084
107	2018	漯河	448.491	0.101734	124	2009	牡丹江	343.424	13.4612
107	2019	漯河	432.795	0.104889	124	2010	牡丹江	355.08	14.2748
108	2005	三门峡	339.298	0.145389	124	2011	牡丹江	427.987	12.7516
108	2006	三门峡	415.324	0.160129	124	2012	牡丹江	473.765	13.3965
108	2007	三门峡	484.811	0.171587	124	2013	牡丹江	498.282	17.0457
108	2008	三门峡	500.068	0.184084	124	2014	牡丹江	520.751	17.2078
108	2009	三门峡	549.572	0.193252	124	2015	牡丹江	592.732	16.5252
108	2010	三门峡	632.309	0.1939	124	2016	牡丹江	627.591	17.2779
108	2011	三门峡	670.595	0.21397	124	2017	牡丹江	645.708	14.9026
108	2012	三门峡	637.99	0.221312	125	2005	黑河	77.3108	7.26357
108	2013	三门峡	596.965	0.226344	125	2006	黑河	87.2554	8.17383
108	2014	三门峡	601.134	0.225282	125	2007	黑河	96.2086	8.52126
108	2015	三门峡	565.763	0.223504	125	2008	黑河	89.5064	8.85407
108	2016	三门峡	545.716	0.221504	125	2009	黑河	100.543	10.0163
108	2017	三门峡	527.101	0.224309	125	2010	黑河	111.51	10.6675
108	2018	三门峡	398.22	0.228961	125	2011	黑河	129.555	9.57807
108	2019	三门峡	382.474	0.236061	125	2012	黑河	152.726	10.1876
109	2005	南阳	900.008	0.241925	125	2013	黑河	149.53	12.7887
109	2006	南阳	999.317	0.260277	125	2014	黑河	158.561	12.8679
109	2007	南阳	1044.11	0.281623	125	2015	黑河	179.59	12.2297
109	2008	南阳	1022.58	0.306959	125	2016	黑河	188.669	12.6994
109	2009	南阳	1070.41	0.322822	125	2017	黑河	190.874	10.9153
109	2010	南阳	1136.57	0.291547	126	2005	绥化	248.696	16.1629
109	2011	南阳	1190.75	0.322386	126	2006	绥化	280.974	17.915
109	2012	南阳	1131.35	0.333606	126	2007	绥化	303.742	18.5529
109	2013	南阳	1031.06	0.341266	126	2008	绥化	280.959	19.3353
109	2014	南阳	1052.92	0.339869	126	2009	绥化	323.86	21.6646
109	2015	南阳	1073.46	0.336835	126	2010	绥化	364.322	22.7083
109	2016	南阳	1072.71	0.334295	126	2011	绥化	425.094	19.9801
109	2017	南阳	1034.4	0.33786	126	2012	绥化	502.097	20.7546
109	2018	南阳	925.101	0.344867	126	2013	绥化	512.667	25.9366
109	2019	南阳	920.888	0.355561	126	2014	绥化	514.575	26.1775
110	2005	商丘	424.681	0.186011	126	2015	绥化	586.888	24.9383
110	2006	商丘	476.134	0.204962	126	2016	绥化	614.67	26.0117
110	2007	商丘	516.542	0.219163	126	2017	绥化	614.485	22.4327
110	2008	商丘	551.104	0.235403	127	2005	大兴安岭-地区	48.8093	2.66682
110	2009	商丘	590.331	0.247497	127	2006	大兴安岭-地区	51.3531	2.95949
110	2010	商丘	619.956	0.220695	127	2007	大兴安岭-地区	51.6901	2.99934
110	2011	商丘	667.901	0.243904	127	2008	大兴安岭-地区	43.1018	3.06398
110	2012	商丘	644.274	0.25236	127	2009	大兴安岭-地区	46.872	3.38189
110	2013	商丘	606.37	0.258139	127	2010	大兴安岭-地区	44.1533	3.55866
110	2014	商丘	636.446	0.257041	127	2011	大兴安岭-地区	47.7442	3.11129
110	2015	商丘	652.409	0.254818	127	2012	大兴安岭-地区	58.0272	3.24214
110	2016	商丘	656.115	0.2528	127	2013	大兴安岭-地区	58.9362	4.0349
110	2017	商丘	662.445	0.255632	127	2014	大兴安岭-地区	43.9912	4.05848
110	2018	商丘	758.386	0.260934	127	2015	大兴安岭-地区	50.0798	3.8571
110	2019	商丘	750.683	0.269025	127	2016	大兴安岭-地区	52.5789	4.00445
111	2005	信阳	360.249	0.121739	127	2017	大兴安岭-地区	47.7707	3.44191
111	2006	信阳	405.078	0.129867	128	2005	哈尔滨	1234.21	32.6136
111	2007	信阳	440.754	0.143081	128	2006	哈尔滨	1420.26	36.0766
111	2008	信阳	455.198	0.155756	128	2007	哈尔滨	1553.97	37.4138
111	2009	信阳	498.15	0.163651	128	2008	哈尔滨	1447.89	38.5847
111	2010	信阳	527.81	0.184574	128	2009	哈尔滨	1656.46	42.9464
111	2011	信阳	560.599	0.20402	128	2010	哈尔滨	1604.13	45.0493
111	2012	信阳	561.733	0.211102	128	2011	哈尔滨	1897.64	39.5905
111	2013	信阳	551.43	0.21594	128	2012	哈尔滨	2133.1	41.2539
111	2014	信阳	606.613	0.215032	128	2013	哈尔滨	2202.27	51.495
111	2015	信阳	618.738	0.213154	128	2014	哈尔滨	2375.31	52.6893
111	2016	信阳	613.892	0.211491	128	2015	哈尔滨	2837.67	51.7834
111	2017	信阳	592.19	0.213824	128	2016	哈尔滨	2974.73	54.7458
111	2018	信阳	625.574	0.218259	128	2017	哈尔滨	2828.63	48.2974
111	2019	信阳	610.397	0.225027	129	2005	黄石	373.623	10.6003
112	2005	周口	477.479	0.114966	129	2006	黄石	416.602	11.5503
112	2006	周口	529.51	0.126472	129	2007	黄石	450.05	11.8454
112	2007	周口	567.402	0.13373	129	2008	黄石	456.139	12.4382
112	2008	周口	574.921	0.14536	129	2009	黄石	453.694	13.5349
112	2009	周口	635.953	0.153165	129	2010	黄石	523.334	14.6447
112	2010	周口	659.621	0.11596	129	2011	黄石	640.147	15.7894
112	2011	周口	712.442	0.12848	129	2012	黄石	657.586	16.0359
112	2012	周口	731.58	0.133012	129	2013	黄石	514.334	15.5972
112	2013	周口	725.159	0.136095	129	2014	黄石	513.742	15.9454
112	2014	周口	786.802	0.135616	129	2015	黄石	468.529	14.9892
112	2015	周口	796.12	0.13427	129	2016	黄石	458.48	15.6347
112	2016	周口	800.245	0.133439	129	2017	黄石	486.991	16.0487
112	2017	周口	788.921	0.134607	130	2005	十堰	326.091	10.868
112	2018	周口	875.988	0.137399	130	2006	十堰	330.733	12.1695
112	2019	周口	852.391	0.14166	130	2007	十堰	387.468	12.3449
113	2005	驻马店	393.173	0.121405	130	2008	十堰	384.591	13.0642
113	2006	驻马店	436.1	0.129807	130	2009	十堰	413.444	14.2852
113	2007	驻马店	461.684	0.141197	130	2010	十堰	554.147	15.882
113	2008	驻马店	474.983	0.153706	130	2011	十堰	557.815	17.5078
113	2009	驻马店	524.219	0.161698	130	2012	十堰	563.474	18.6924
113	2010	驻马店	548.362	0.152274	130	2013	十堰	465.546	18.4106
113	2011	驻马店	602.969	0.168445	130	2014	十堰	488.369	18.4264
113	2012	驻马店	605.489	0.174323	130	2015	十堰	484.355	16.8371
113	2013	驻马店	587.126	0.178333	130	2016	十堰	483.563	17.1473
113	2014	驻马店	617.752	0.177623	130	2017	十堰	511.255	16.8246
113	2015	驻马店	632.382	0.176003	131	2005	宜昌	651.17	20.8526
113	2016	驻马店	629.121	0.174722	131	2006	宜昌	706.444	23.0206
113	2017	驻马店	632.135	0.17652	131	2007	宜昌	780.432	23.2715
113	2018	驻马店	664.24	0.180182	131	2008	宜昌	827.622	24.3005
113	2019	驻马店	650.08	0.185769	131	2009	宜昌	986.023	26.4337
114	2005	济源	155.743	0.153879	131	2010	宜昌	1144.54	28.5905
114	2006	济源	194.261	0.169431	131	2011	宜昌	1420.93	30.4849
114	2007	济源	221.327	0.180946	131	2012	宜昌	1520.68	31.2143
114	2008	济源	235.957	0.194344	131	2013	宜昌	1214.96	30.3286
114	2009	济源	235.075	0.204407	131	2014	宜昌	1273.45	30.945
114	2010	济源	256.391	0.204265	131	2015	宜昌	1268.07	28.6542
114	2011	济源	245.318	0.225149	131	2016	宜昌	1259.9	29.5301
114	2012	济源	248.794	0.232812	131	2017	宜昌	1187.5	29.3816
114	2013	济源	232.76	0.238077	132	2005	襄阳	542.011	22.1702
114	2014	济源	254.54	0.23688	132	2006	襄阳	629.367	24.5263
114	2015	济源	231.416	0.235148	132	2007	襄阳	687.256	24.968
114	2016	济源	234.733	0.232858	132	2008	襄阳	755.733	26.1658
114	2017	济源	235.374	0.236068	132	2009	襄阳	882.643	28.4631
114	2018	济源	238.025	0.240964	132	2010	襄阳	1094.02	30.5934
114	2019	济源	223.582	0.248436	132	2011	襄阳	1389.79	32.643
115	2005	郑州	1371.14	0.604836	132	2012	襄阳	1490.66	33.404
115	2006	郑州	1615.14	0.666406	132	2013	襄阳	1210.24	33.2324
115	2007	郑州	1793.77	0.714548	132	2014	襄阳	1279.78	33.7213
115	2008	郑州	1843.93	0.764569	132	2015	襄阳	1275.64	31.0464
115	2009	郑州	1983.82	0.804623	132	2016	襄阳	1263.2	31.6032
115	2010	郑州	2257.04	0.831346	132	2017	襄阳	1265.18	31.3715
115	2011	郑州	2531.95	0.918814	133	2005	鄂州	150.715	6.37305
115	2012	郑州	2441.27	0.950679	133	2006	鄂州	168.424	6.93361
115	2013	郑州	2405.5	0.972456	133	2007	鄂州	196.006	7.30224
115	2014	郑州	2653.76	0.968331	133	2008	鄂州	218.651	7.63458
115	2015	郑州	2722.1	0.959934	133	2009	鄂州	249.984	8.30476
115	2016	郑州	2703.34	0.952361	133	2010	鄂州	294.03	9.45948
115	2017	郑州	2620.38	0.962988	133	2011	鄂州	322.805	10.3986
115	2018	郑州	2331.3	0.982961	133	2012	鄂州	340.903	10.542
115	2019	郑州	2281.58	1.01344	133	2013	鄂州	272.869	10.1887
116	2005	齐齐哈尔	303.678	0.227607	133	2014	鄂州	281.675	10.567
116	2006	齐齐哈尔	351.828	0.255529	133	2015	鄂州	274.656	9.94556
116	2007	齐齐哈尔	398.816	0.276029	133	2016	鄂州	267.772	10.5457
116	2008	齐齐哈尔	374.261	0.292499	133	2017	鄂州	278.251	10.7173
116	2009	齐齐哈尔	409.975	0.311075	134	2005	荆门	275.697	16.3956
116	2010	齐齐哈尔	472.853	0.35535	134	2006	荆门	296.68	18.0669
116	2011	齐齐哈尔	537.885	0.392946	134	2007	荆门	339.1	18.7191
116	2012	齐齐哈尔	605.224	0.406624	134	2008	荆门	365.813	19.5867
116	2013	齐齐哈尔	583.671	0.415962	134	2009	荆门	422.002	21.3109
116	2014	齐齐哈尔	574.658	0.414262	134	2010	荆门	500.656	23.5211
116	2015	齐齐哈尔	649.731	0.410559	134	2011	荆门	591.347	25.7132
116	2016	齐齐哈尔	682.967	0.407469	134	2012	荆门	634.318	26.0867
116	2017	齐齐哈尔	643.17	0.411806	134	2013	荆门	512.326	25.2079
116	2018	齐齐哈尔	518.239	0.420347	134	2014	荆门	528.449	25.6554
116	2019	齐齐哈尔	535.656	0.433382	134	2015	荆门	515.661	23.9342
117	2005	鸡西	138.179	0.098194	134	2016	荆门	514.167	24.7276
117	2006	鸡西	159.79	0.10821	134	2017	荆门	519.491	24.9775
117	2007	鸡西	172.804	0.111707	135	2005	孝感	338.593	14.4878
117	2008	鸡西	161.556	0.122086	135	2006	孝感	366.71	15.9307
117	2009	鸡西	199.901	0.13068	135	2007	孝感	414.7	16.7238
117	2010	鸡西	208.17	0.177341	135	2008	孝感	445.688	17.6249
117	2011	鸡西	234.171	0.196229	135	2009	孝感	492.747	19.189
117	2012	鸡西	276.546	0.203089	135	2010	孝感	556.058	20.6963
117	2013	鸡西	251.263	0.207766	135	2011	孝感	599.244	22.7419
117	2014	鸡西	221.16	0.206956	135	2012	孝感	633.804	23.265
117	2015	鸡西	233.232	0.205038	135	2013	孝感	534.995	22.6475
117	2016	鸡西	236.421	0.203587	135	2014	孝感	557.081	23.7442
117	2017	鸡西	232.563	0.205628	135	2015	孝感	556.266	22.0812
117	2018	鸡西	193.616	0.209893	135	2016	孝感	546.927	22.8502
117	2019	鸡西	245.294	0.2164	135	2017	孝感	562.216	23.1376
118	2005	鹤岗	86.9642	0.107615	136	2005	荆州	345.632	16.0928
118	2006	鹤岗	101.066	0.118055	136	2006	荆州	372.717	17.8135
118	2007	鹤岗	112.666	0.128213	136	2007	荆州	420.043	18.3381
118	2008	鹤岗	106.379	0.13107	136	2008	荆州	439.253	19.1328
118	2009	鹤岗	123.705	0.144368	136	2009	荆州	486.928	20.8123
118	2010	鹤岗	128.335	0.177605	136	2010	荆州	548.631	22.1629
118	2011	鹤岗	145.789	0.196255	136	2011	荆州	625.997	23.6152
118	2012	鹤岗	173.028	0.203053	136	2012	荆州	660.981	24.1338
118	2013	鹤岗	145.689	0.207697	136	2013	荆州	563.525	23.6128
118	2014	鹤岗	114.613	0.206807	136	2014	荆州	590.65	23.9999
118	2015	鹤岗	126.366	0.20503	136	2015	荆州	588.413	22.2012
118	2016	鹤岗	128.704	0.203391	136	2016	荆州	574.99	22.8653
118	2017	鹤岗	133.839	0.205696	136	2017	荆州	600.545	23.1523
118	2018	鹤岗	114.36	0.209963	137	2005	黄冈	314.631	17.3259
118	2019	鹤岗	168.151	0.216472	137	2006	黄冈	346.605	19.2924
119	2005	双鸭山	113.544	0.156273	137	2007	黄冈	396.588	20.3396
119	2006	双鸭山	131.266	0.172203	137	2008	黄冈	436.451	21.4536
119	2007	双鸭山	151.368	0.181878	137	2009	黄冈	519.195	23.3639
119	2008	双鸭山	146.603	0.19327	137	2010	黄冈	563.756	25.2632
119	2009	双鸭山	174.167	0.208031	137	2011	黄冈	607.876	27.7114
119	2010	双鸭山	193.789	0.259656	137	2012	黄冈	638.343	28.5264
119	2011	双鸭山	223.656	0.287083	137	2013	黄冈	545.722	28.2526
119	2012	双鸭山	262.597	0.297066	137	2014	黄冈	574.492	29.3457
119	2013	双鸭山	237.806	0.303882	137	2015	黄冈	575.788	27.4414
119	2014	双鸭山	177.488	0.302627	137	2016	黄冈	564.869	28.2196
119	2015	双鸭山	189.799	0.299945	137	2017	黄冈	587.73	28.2948
119	2016	双鸭山	194.038	0.297657	138	2005	咸宁	193.77	7.17411
119	2017	双鸭山	196.246	0.300869	138	2006	咸宁	217.986	7.99781
119	2018	双鸭山	172.766	0.307109	138	2007	咸宁	249.643	8.98674
119	2019	双鸭山	212.437	0.316632	138	2008	咸宁	270.84	9.6518
120	2005	大庆	1434.8	0.47471	138	2009	咸宁	299.168	10.5034
120	2006	大庆	1657.23	0.523294	138	2010	咸宁	354.744	11.4934
120	2007	大庆	1766.04	0.545659	138	2011	咸宁	398.492	12.3909
120	2008	大庆	1705.32	0.576715	138	2012	咸宁	432.297	12.5748
120	2009	大庆	1612.56	0.632253	138	2013	咸宁	361.015	12.3896
120	2010	大庆	1739.44	0.65231	138	2014	咸宁	380.064	12.7397
120	2011	大庆	1946.31	0.722254	138	2015	咸宁	375.842	11.9297
120	2012	大庆	2209.36	0.747616	138	2016	咸宁	367.646	12.6382
120	2013	大庆	2172.51	0.764888	138	2017	咸宁	382.357	12.9278
120	2014	大庆	2242.7	0.76205	139	2005	随州	190.704	5.86156
120	2015	大庆	1732.46	0.754745	139	2006	随州	204.341	6.52978
120	2016	大庆	1499.53	0.749728	139	2007	随州	229.137	6.869
120	2017	大庆	1460.29	0.756774	139	2008	随州	236.747	7.47456
120	2018	大庆	1194.18	0.77247	139	2009	随州	248.968	8.1416
120	2019	大庆	1673.16	0.796425	139	2010	随州	275.214	8.98018
121	2005	伊春	89.3872	0.091548	139	2011	随州	316.838	10.2856
121	2006	伊春	99.5705	0.101818	139	2012	随州	334.145	10.5484
121	2007	伊春	109.01	0.109751	139	2013	随州	278.756	10.5599
121	2008	伊春	98.6242	0.116215	139	2014	随州	288.794	10.6059
121	2009	伊春	99.8183	0.123596	139	2015	随州	290.641	9.69874
121	2010	伊春	105.898	0.115584	139	2016	随州	285.85	9.83428
121	2011	伊春	110.861	0.127887	139	2017	随州	291.208	9.74244
121	2012	伊春	126.683	0.132356	140	2005	恩施	144.578
121	2013	伊春	124.703	0.135401	140	2006	恩施	159.482
121	2014	伊春	108.328	0.134872	140	2007	恩施	167.758
121	2015	伊春	111.561	0.133625	140	2008	恩施	183.357
121	2016	伊春	113.285	0.132676	140	2009	恩施	203.56
121	2017	伊春	116.054	0.134013	140	2010	恩施	229.622
121	2018	伊春	101.602	0.136793	140	2011	恩施	254.08
121	2019	伊春	131.44	0.141033	140	2012	恩施	275.281
122	2005	佳木斯	151.203	0.126623	140	2013	恩施	254.103
122	2006	佳木斯	172.131	0.139822	140	2014	恩施	266.816
122	2007	佳木斯	194.436	0.149636	140	2015	恩施	276.515
122	2008	佳木斯	177.395	0.157017	140	2016	恩施	274.89
122	2009	佳木斯	198.143	0.169398	140	2017	恩施	282.066
122	2010	佳木斯	221.651	0.23492	141	2005	仙桃-直管市	140.521
122	2011	佳木斯	266.487	0.260097	141	2006	仙桃-直管市	154.041
122	2012	佳木斯	297.477	0.269227	141	2007	仙桃-直管市	169.326
122	2013	佳木斯	308.26	0.275439	141	2008	仙桃-直管市	179.272
122	2014	佳木斯	308.385	0.274416	141	2009	仙桃-直管市	178.747
122	2015	佳木斯	353.966	0.271787	141	2010	仙桃-直管市	198.824
122	2016	佳木斯	370.934	0.269981	141	2011	仙桃-直管市	235.623
122	2017	佳木斯	399.508	0.272529	141	2012	仙桃-直管市	255.938
122	2018	佳木斯	335.214	0.278184	141	2013	仙桃-直管市	212.99
122	2019	佳木斯	275.205	0.286805	141	2014	仙桃-直管市	221.141
123	2005	七台河	83.8306	0.101422	141	2015	仙桃-直管市	221.246
123	2006	七台河	95.8851	0.111729	141	2016	仙桃-直管市	219.242
123	2007	七台河	108.652	0.117902	141	2017	仙桃-直管市	227.316
123	2008	七台河	123.716	0.126416	142	2005	潜江-直管市	108.825
123	2009	七台河	164.611	0.134878	142	2006	潜江-直管市	118.7
123	2010	七台河	175.739	0.148762	142	2007	潜江-直管市	161.778
123	2011	七台河	161.274	0.164352	142	2008	潜江-直管市	170.208
123	2012	七台河	163.722	0.170037	142	2009	潜江-直管市	176.151
123	2013	七台河	120.053	0.173925	142	2010	潜江-直管市	205.371
123	2014	七台河	108.077	0.173168	142	2011	潜江-直管市	246.274
123	2015	七台河	114.416	0.171699	142	2012	潜江-直管市	267.194
123	2016	七台河	117.502	0.1703	142	2013	潜江-直管市	214.321
123	2017	七台河	118.204	0.172263	142	2014	潜江-直管市	222.466
123	2018	七台河	104.912	0.175836	142	2015	潜江-直管市	207.308
123	2019	七台河	139.864	0.181288	142	2016	潜江-直管市	200.723
124	2005	牡丹江	221.877	0.112369	142	2017	潜江-直管市	209.215
124	2006	牡丹江	250.191	0.122107	143	2005	天门-直管市	100.566
124	2007	牡丹江	280.019	0.124821	143	2006	天门-直管市	108.501
124	2008	牡丹江	264.704	0.136753	143	2007	天门-直管市	124.983
124	2009	牡丹江	343.424	0.149499	143	2008	天门-直管市	136.447
124	2010	牡丹江	355.08	0.254407	143	2009	天门-直管市	139.878
124	2011	牡丹江	427.987	0.281557	143	2010	天门-直管市	153.965
124	2012	牡丹江	473.765	0.291414	143	2011	天门-直管市	173.378
124	2013	牡丹江	498.282	0.298122	143	2012	天门-直管市	188.017
124	2014	牡丹江	520.751	0.29698	143	2013	天门-直管市	158.604
124	2015	牡丹江	592.732	0.294194	143	2014	天门-直管市	166.147
124	2016	牡丹江	627.591	0.292161	143	2015	天门-直管市	166.976
124	2017	牡丹江	645.708	0.295032	143	2016	天门-直管市	164.257
124	2018	牡丹江	493.722	0.301156	143	2017	天门-直管市	170.734
124	2019	牡丹江	370.401	0.310486	144	2005	武汉	2237.21	54.0985
125	2005	黑河	77.3108	0.081013	144	2006	武汉	2440.86	60.1416
125	2006	黑河	87.2554	0.089082	144	2007	武汉	2699.04	65.6488
125	2007	黑河	96.2086	0.095931	144	2008	武汉	2943.92	68.6145
125	2008	黑河	89.5064	0.102526	144	2009	武汉	3223.22	74.6538
125	2009	黑河	100.543	0.10795	144	2010	武汉	3542.69	80.4035
125	2010	黑河	111.51	0.159189	144	2011	武汉	3925.06	86.1967
125	2011	黑河	129.555	0.176315	144	2012	武汉	4182.46	87.9959
125	2012	黑河	152.726	0.18252	144	2013	武汉	3424.91	85.7738
125	2013	黑河	149.53	0.186711	144	2014	武汉	3542.45	87.881
125	2014	黑河	158.561	0.18605	144	2015	武汉	3440.86	83.2441
125	2015	黑河	179.59	0.184212	144	2016	武汉	3467.64	87.125
125	2016	黑河	188.669	0.183075	144	2017	武汉	3583.77	89.0716
125	2017	黑河	190.874	0.184726	145	2005	株洲	598.739	10.236
125	2018	黑河	166.768	0.188573	145	2006	株洲	624.659	11.5007
125	2019	黑河	209.008	0.194391	145	2007	株洲	680.389	12.6463
126	2005	绥化	248.696	0.188781	145	2008	株洲	662.246	13.5992
126	2006	绥化	280.974	0.208567	145	2009	株洲	665.591	14.8272
126	2007	绥化	303.742	0.220529	145	2010	株洲	683.898	16.6203
126	2008	绥化	280.959	0.231436	145	2011	株洲	736.097	20.9823
126	2009	绥化	323.86	0.252683	145	2012	株洲	736.869	21.6036
126	2010	绥化	364.322	0.250418	145	2013	株洲	669.696	22.5135
126	2011	绥化	425.094	0.27743	145	2014	株洲	693.839	22.3567
126	2012	绥化	502.097	0.287211	145	2015	株洲	753.956	20.9288
126	2013	绥化	512.667	0.293864	145	2016	株洲	783.566	21.5927
126	2014	绥化	514.575	0.292824	145	2017	株洲	794.409	23.5102
126	2015	绥化	586.888	0.289931	146	2005	湘潭	377.421	9.03736
126	2016	绥化	614.67	0.288119	146	2006	湘潭	401.792	10.0437
126	2017	绥化	614.485	0.290665	146	2007	湘潭	443.518	10.9001
126	2018	绥化	516.59	0.296694	146	2008	湘潭	461.855	11.6436
126	2019	绥化	428.341	0.305895	146	2009	湘潭	477.955	12.695
127	2005	大兴安岭-地区	48.8093	0.041974	146	2010	湘潭	477.725	14.13
127	2006	大兴安岭-地区	51.3531	0.046471	146	2011	湘潭	532.962	17.5471
127	2007	大兴安岭-地区	51.6901	0.049863	146	2012	湘潭	543.277	17.9564
127	2008	大兴安岭-地区	43.1018	0.053285	146	2013	湘潭	500.136	18.6635
127	2009	大兴安岭-地区	46.872	0.056137	146	2014	湘潭	506.92	19.5124
127	2010	大兴安岭-地区	44.1533	0.047368	146	2015	湘潭	551.177	18.7011
127	2011	大兴安岭-地区	47.7442	0.052478	146	2016	湘潭	598.589	19.2348
127	2012	大兴安岭-地区	58.0272	0.054329	146	2017	湘潭	661.723	20.8524
127	2013	大兴安岭-地区	58.9362	0.055584	147	2005	衡阳	600.881	12.4851
127	2014	大兴安岭-地区	43.9912	0.055389	147	2006	衡阳	630.647	13.98
127	2015	大兴安岭-地区	50.0798	0.054839	147	2007	衡阳	664.229	15.0834
127	2016	大兴安岭-地区	52.5789	0.054502	147	2008	衡阳	657.273	16.4659
127	2017	大兴安岭-地区	47.7707	0.054981	147	2009	衡阳	676.441	17.9847
127	2018	大兴安岭-地区	41.6079	0.056123	147	2010	衡阳	688.814	20.4431
127	2019	大兴安岭-地区	50.3689	0.05786	147	2011	衡阳	762.439	24.689
128	2005	哈尔滨	1234.21	0.557818	147	2012	衡阳	773.215	25.1089
128	2006	哈尔滨	1420.26	0.614728	147	2013	衡阳	722.456	26.1884
128	2007	哈尔滨	1553.97	0.644938	147	2014	衡阳	743.01	26.7156
128	2008	哈尔滨	1447.89	0.685726	147	2015	衡阳	808.102	24.6469
128	2009	哈尔滨	1656.46	0.742751	147	2016	衡阳	851.191	24.7124
128	2010	哈尔滨	1604.13	0.792213	147	2017	衡阳	883.722	26.2597
128	2011	哈尔滨	1897.64	0.876953	148	2005	邵阳	321.122	7.63603
128	2012	哈尔滨	2133.1	0.907698	148	2006	邵阳	330.873	8.44871
128	2013	哈尔滨	2202.27	0.928646	148	2007	邵阳	342.625	9.06216
128	2014	哈尔滨	2375.31	0.925138	148	2008	邵阳	343.8	10.169
128	2015	哈尔滨	2837.67	0.916377	148	2009	邵阳	349.762	11.0877
128	2016	哈尔滨	2974.73	0.91014	148	2010	邵阳	356.136	12.3133
128	2017	哈尔滨	2828.63	0.918899	148	2011	邵阳	401.279	15.1834
128	2018	哈尔滨	2197.39	0.937958	148	2012	邵阳	413.344	15.3352
128	2019	哈尔滨	2285.84	0.967044	148	2013	邵阳	399.267	15.9679
129	2005	黄石	373.623	0.081805	148	2014	邵阳	414.466	16.3464
129	2006	黄石	416.602	0.085826	148	2015	邵阳	461.231	14.9738
129	2007	黄石	450.05	0.084254	148	2016	邵阳	491.485	15.4434
129	2008	黄石	456.139	0.104611	148	2017	邵阳	542.398	16.5727
129	2009	黄石	453.694	0.109662	149	2005	岳阳	712.608	13.1929
129	2010	黄石	523.334	0.127941	149	2006	岳阳	748.691	14.583
129	2011	黄石	640.147	0.14117	149	2007	岳阳	816.074	15.4437
129	2012	黄石	657.586	0.146011	149	2008	岳阳	807.831	16.6193
129	2013	黄石	514.334	0.149329	149	2009	岳阳	807.96	18.2291
129	2014	黄石	513.742	0.148624	149	2010	岳阳	809.98	20.3713
129	2015	黄石	468.529	0.147458	149	2011	岳阳	883.457	25.0514
129	2016	黄石	458.48	0.14613	149	2012	岳阳	903.083	25.6898
129	2017	黄石	486.991	0.147993	149	2013	岳阳	825.769	27.7581
129	2018	黄石	463.009	0.151063	149	2014	岳阳	846.016	28.4079
129	2019	黄石	469.923	0.155747	149	2015	岳阳	906.29	26.2453
130	2005	十堰	326.091	0.041863	149	2016	岳阳	957.627	26.8011
130	2006	十堰	330.733	0.045228	149	2017	岳阳	968.224	27.7426
130	2007	十堰	387.468	0.048031	150	2005	常德	636.689	11.7491
130	2008	十堰	384.591	0.053287	150	2006	常德	662.469	13.1336
130	2009	十堰	413.444	0.056105	150	2007	常德	687.463	13.5298
130	2010	十堰	554.147	0.058229	150	2008	常德	691.444	14.4688
130	2011	十堰	557.815	0.064471	150	2009	常德	718.015	15.7753
130	2012	十堰	563.474	0.066734	150	2010	常德	724.112	17.6809
130	2013	十堰	465.546	0.068276	150	2011	常德	794.212	21.0967
130	2014	十堰	488.369	0.068022	150	2012	常德	803.683	21.3384
130	2015	十堰	484.355	0.067371	150	2013	常德	744.754	22.2526
130	2016	十堰	483.563	0.066922	150	2014	常德	771.81	22.6148
130	2017	十堰	511.255	0.067552	150	2015	常德	833.798	20.9076
130	2018	十堰	488.454	0.068953	150	2016	常德	883.863	21.6159
130	2019	十堰	519.931	0.071092	150	2017	常德	934.462	23.2213
131	2005	宜昌	651.17	0.088057	151	2005	张家界	79.8635	2.71569
131	2006	宜昌	706.444	0.097221	151	2006	张家界	82.3224	3.02451
131	2007	宜昌	780.432	0.097397	151	2007	张家界	86.0929	3.19525
131	2008	宜昌	827.622	0.11211	151	2008	张家界	87.6182	3.41922
131	2009	宜昌	986.023	0.117985	151	2009	张家界	92.5513	3.72797
131	2010	宜昌	1144.54	0.108305	151	2010	张家界	93.2643	4.17706
131	2011	宜昌	1420.93	0.119849	151	2011	张家界	106.31	4.97528
131	2012	宜昌	1520.68	0.124041	151	2012	张家界	107.816	5.02406
131	2013	宜昌	1214.96	0.126899	151	2013	张家界	108.893	5.19722
131	2014	宜昌	1273.45	0.126407	151	2014	张家界	113.722	5.1127
131	2015	宜昌	1268.07	0.125232	151	2015	张家界	123.747	4.62522
131	2016	宜昌	1259.9	0.12435	151	2016	张家界	129.356	4.69844
131	2017	宜昌	1187.5	0.125588	151	2017	张家界	138.938	4.90676
131	2018	宜昌	1081.41	0.128193	152	2005	益阳	254.927	5.36304
131	2019	宜昌	1086.18	0.132168	152	2006	益阳	265.784	6.03474
132	2005	襄阳	542.011	0.130331	152	2007	益阳	291.151	6.66375
132	2006	襄阳	629.367	0.142634	152	2008	益阳	298.558	7.12194
132	2007	襄阳	687.256	0.153513	152	2009	益阳	337.364	7.76629
132	2008	襄阳	755.733	0.165981	152	2010	益阳	340.186	8.61409
132	2009	襄阳	882.643	0.17429	152	2011	益阳	383.884	10.4425
132	2010	襄阳	1094.02	0.183809	152	2012	益阳	406.105	10.5404
132	2011	襄阳	1389.79	0.203033	152	2013	益阳	381.162	10.8889
132	2012	襄阳	1490.66	0.210047	152	2014	益阳	396.011	10.6736
132	2013	襄阳	1210.24	0.214845	152	2015	益阳	429.847	9.77179
132	2014	襄阳	1279.78	0.213899	152	2016	益阳	460.26	10.0955
132	2015	襄阳	1275.64	0.212105	152	2017	益阳	516.592	10.7131
132	2016	襄阳	1263.2	0.210349	153	2005	郴州	560.703	15.3992
132	2017	襄阳	1265.18	0.212812	153	2006	郴州	581.736	17.0569
132	2018	襄阳	1167.32	0.217226	153	2007	郴州	598.965	17.7225
132	2019	襄阳	1222.67	0.223962	153	2008	郴州	529.802	19.4711
133	2005	鄂州	150.715	0.06134	153	2009	郴州	551.292	21.2621
133	2006	鄂州	168.424	0.067508	153	2010	郴州	597.724	24.0819
133	2007	鄂州	196.006	0.066475	153	2011	郴州	655.585	29.9262
133	2008	鄂州	218.651	0.077871	153	2012	郴州	662.954	30.779
133	2009	鄂州	249.984	0.081594	153	2013	郴州	606.499	33.0367
133	2010	鄂州	294.03	0.094972	153	2014	郴州	630.36	34.4277
133	2011	鄂州	322.805	0.104753	153	2015	郴州	683.43	31.5834
133	2012	鄂州	340.903	0.108336	153	2016	郴州	738.449	31.7141
133	2013	鄂州	272.869	0.110794	153	2017	郴州	731.673	32.4356
133	2014	鄂州	281.675	0.110259	154	2005	永州	289.575	8.35762
133	2015	鄂州	274.656	0.109415	154	2006	永州	302.557	9.48388
133	2016	鄂州	267.772	0.108401	154	2007	永州	323.861	10.2107
133	2017	鄂州	278.251	0.109822	154	2008	永州	326.945	11.5359
133	2018	鄂州	268.114	0.1121	154	2009	永州	343.717	12.761
133	2019	鄂州	282.729	0.115576	154	2010	永州	346.785	14.4618
134	2005	荆门	275.697	0.073442	154	2011	永州	392.494	17.9846
134	2006	荆门	296.68	0.080995	154	2012	永州	398.963	18.2797
134	2007	荆门	339.1	0.083407	154	2013	永州	384.256	19.1295
134	2008	荆门	365.813	0.093458	154	2014	永州	398.267	19.1416
[truncated: 2,906 more rows]
